# Supplementary material for: Heat Shock Proteins in Urine as Cancer Biomarkers
Source: Front Med (Lausanne). 2021 Oct 8;8:743476. doi: 10.3389/fmed.2021.743476 (PMC8531591; doi:10.3389/fmed.2021.743476)
Supplement: Supplementary file 2 [file Table_1.XLSX]

## Sheet: Supplementary Table 1
patient_id	HSP90AA1	HSP90AB1	HSP90B1	HSPA12A	HSPA12B	HSPA13	HSPA1L	HSPA2	HSPA4	HSPA4L	HSPA5	HSPA6	HSPA8	HSPA9	HSPB1	HSPB9	HSPBP1	HSPD1	HSPE1	HSPH1	HSPA1A_HSPA1B	TRAP1	HSPB2	HSPB6	HSPA14	HSP90AB2P	HSP90AB3P	HSP90AB4P	HSF1	ST13	CDC37	DNAJC10	DNAJB11	DNAJC2	DNAJC3	DNAJA1	DNAJC7	DNAJA2	DNAJC16	DNAJC11	DNAJB1	DNAJC9	DNAJC19	DNAJA3	DNAJB14	DNAJA4	DNAJB4	DNAJB2	DNAJC5
1	128.3	106.345	24.984	2.56354	0.683861	0.0099	0.0099	15.5241	0.623873	0.0099	24.6888	58.1665	330.352	17.47	454.459	0.0099	0.0099	57.5788	0.0099	1.73965		9.52064								26.6888	0.974202	0.0099	0.0099		2.51027	2.97837	0.0099	0.364726	0.0099	1.63647	0.254348	0.0099		0.0099	0.0099	0.0099	0.0099	0.0099	5.32411
2	86.8775	57.9832	15.8812	0.0099	0.0099	0.0099	0.0099	6.70783	0.77387	1.04247	3.30949	18.976	199.801	9.50276	123.929	0.0099	0.0099	25.0995	0.0099	0.0099		5.98641								23.1018	0.0099	0.0099	0.0099		1.29014	3.14432	0.406208	1.13964	0.0099	13.157	0.0099	0.0099		0.0099	0.0099	0.0099	0.0099	0.0099	0.0099
3	179.895	190.131	35.2094	0.0099	0.0099	0.0099	0.0099	1.50424	2.97432	1.83156	25.197	46.3794	162.935	26.0798	829.68	0.0099	0.0099	34.4398	0.0099	2.88972		20.2282								9.80389	0.0099	0.0099	0.0099		0.0099	3.79613	0.0099	2.33718	0.0099	1.65198	4.32314	0.0099		0.0099	0.0099	0.0099	0.0099	0.0099	9.4852
4	167.679	123.729	17.6137	1.51092	0.0099	0.0099	0.0099	8.08262	3.21154	0.0099	3.84028	51.6357	447.685	4.17632	160.973	0.0099	0.626704	8.59811	0.0099	0.472972		11.0883								17.4714	0.200723	0.0099	0.0099		0.0099	8.55123	0.0510932	1.06712	0.0099	8.83081	0.0099	0.0099		0.0099	0.0099	0.92251	0.0099	1.50099	8.91545
5	119.183	148.904	40.1337	0.145469	0.0099	0.0099	0.0099	1.61294	0.470909	0.0099	21.3253	62.5413	244.667	23.288	470.68	0.0099	0.0099	13.1494	0.0099	0.987921		26.205								6.45697	0.0099	0.0099	0.0099		0.0099	0.639691	0.0099	1.17049	0.0099	0.29933	4.02178	0.0099		0.0099	0.0099	0.0099	0.0099	0.0099	9.3339
6	135.691	107.737	17.1169	0.257467	0.0099	0.0099	0.0099	12.6622	1.87425	0.0099	22.1663	30.8633	211.164	16.4866	145.625	0.0099	0.0099	79.6342	0.0099	0.0099		21.8708								31.3242	0.904386	0.0099	0.0099		0.0099	1.57281	0.314527	1.74291	0.0099	4.96963	0.0099	0.0099		0.0099	0.0099	0.0099	0.0099	0.192993	2.62
7	136.079	81.1278	13.8398	15.0326	0.0099	0.0099	0.0099	27.1151	3.27872	0.0099	12.0917	30.0004	292.843	22.4773	214.516	0.0099	0.0099	87.0446	0.0099	0.0099		16.179								14.2617	0.0099	0.0099	0.0099		1.80581	1.82682	0.0099	1.64975	0.209507	37.0007	0.0099	0.0099		0.0099	0.0099	0.0099	0.0099	0.0099	0.0099
8	145.943	197.768	36.0068	0.0099	0.0099	0.0099	0.0099	12.7118	0.0941905	0.263568	33.7076	51.5852	445.332	20.2967	1538.96	0.0099	0.0099	27.2799	0.0099	0.0099		38.7914								15.8379	0.0099	0.0099	0.0099		0.0099	1.71214	0.0099	0.946738	0.0099	0.0099	10.5647	0.0099		0.0099	0.0099	0.0099	0.0099	0.0099	3.54687
9	69.348	78.1675	6.89002	0.0099	0.0099	0.0099	0.0099	1.59718	1.48326	0.0099	7.53136	14.4965	121.739	5.2891	322.954	0.0099	0.0099	1.53441	0.0099	0.0099		14.4745								1.67197	0.0099	0.0099	0.0099		0.0099	0.0099	0.0099	0.0099	0.0099	0.0099	0.0099	0.0099		0.0099	0.0099	0.0099	0.0099	0.0099	5.48881
10	323.23	312.016	49.9151	4.44573	0.0099	0.0099	0.0099	12.4019	4.1436	1.17731	53.2452	35.6655	596.546	36.5875	167.048	0.0099	0.0099	0.277931	0.0099	0.284445		43.5593								5.01951	0.0099	0.0099	0.0099		0.0099	0.0099	0.0099	0.0099	0.0099	0.0099	0.0099	0.0099		0.0099	0.0099	0.0099	0.0099	0.0099	1.76516
11	89.7748	48.605	26.0539	13.6509	1.11143	0.0099	0.0099	32.0495	0.418192	0.0099	36.2969	87.6843	705.672	23.5084	66.0958	0.0099	0.0099	18.2583	0.0099	0.0099		1.36859								2.27302	0.0099	0.0099	0.0099		0.0099	0.0099	0.0099	0.0099	0.0099	0.0099	0.0099	0.0099		0.0099	0.0099	0.0099	0.0099	0.0099	0.928914
12	57.2073	39.0943	13.1496	0.0099	0.0099	0.0099	0.0099	2.2075	0.465779	0.0099	4.74769	17.3722	102.498	1.80471	28.7409	0.0099	0.0099	18.0697	0.0099	0.258149		4.4984								49.3436	0.0099	0.0099	0.0099		0.931417	4.70306	0.0099	1.94694	0.0099	0.0099	0.0099	0.0099		0.0099	0.0099	0.0099	0.0099	0.0099	0.0099
13	333.139	466.439	104.133	0.31539	0.0099	0.0099	0.0099	6.67422	5.0841	5.28088	172.615	118.157	527.662	6.06861	589.324	0.0099	0.0099	32.9556	0.0099	0.196803		29.4374								40.4473	4.62018	0.0099	0.0099		0.313681	1.0585	0.572089	1.31881	0.0099	0.0494455	0.0099	0.0099		0.0099	0.0099	0.0099	0.0099	0.0099	9.24787
14	167.569	156.559	50.2145	0.331459	0.0099	0.0099	0.0099	12.7849	2.99861	0.421893	19.6661	69.3139	321.207	23.4026	69.6627	0.0099	0.0099	37.1223	0.0099	0.58327		16.2888								33.7236	3.04946	0.0099	0.0099		0.0099	8.5494	0.0099	14.5867	0.0099	0.264723	0.0099	0.0099		0.0099	0.0099	0.426389	0.0099	0.0099	0.0099
15	153.76	155.957	28.3332	0.0099	0.0099	0.0099	0.0099	4.66233	2.22221	0.353891	22.242	53.8953	321.914	11.7437	238.323	0.0099	0.0099	51.8729	0.0099	0.667676		16.9601								57.7518	0.0099	0.0099	0.0099		0.535022	6.47388	0.0099	13.6083	0.0099	0.302422	0.606516	0.0099		0.0099	0.0099	0.0099	0.0099	0.0099	6.39463
16	114.19	106.085	19.903	0.740077	0.0099	0.0099	0.0099	5.94067	7.00165	0.630714	39.8878	65	382.155	9.88532	2582.56	0.0099	0.0099	6.73266	0.0099	0.956493		12.7194								16.9999	0.121013	0.0099	0.0099		0.0099	2.39835	0.361573	0.871827	0.0099	3.37518	9.13949	0.0099		0.0099	0.0099	0.0099	0.0099	0.0099	6.13841
17	110.889	112.307	95.2423	0.793438	0.0099	0.0099	0.0099	3.98395	5.18701	0.293883	24.7853	43.4439	250.059	9.41128	1387.04	0.0099	2.25341	6.29061	0.0099	0.784483		12.1501								26.698	0.0099	0.0099	0.0099		0.0099	1.6488	0.0099	4.48186	0.0099	0.0099	5.6902	0.0099		0.0099	0.0099	0.0099	0.0099	0.0099	4.77348
18	26.5524	18.339	45.0796	0.177181	0.0099	0.0099	0.0099	2.45305	0.965136	0.0099	2.52741	19.7751	99.1848	1.55916	199.933	0.0099	0.0099	2.45525	0.0099	0.0099		4.40832								2.38139	0.0099	0.0099	0.0099		0.0099	0.0099	0.0099	0.0099	0.0099	0.0099	0.0099	0.0099		0.0099	0.0099	0.0099	0.0099	0.0099	0.0099
19	109.337	76.336	18.6621	1.0649	0.0099	0.0099	0.0099	2.08196	1.74146	0.295301	22.0243	48.258	262.048	9.94011	627.03	0.0099	0.0099	75.9699	0.0099	0.178215		9.46154								9.25822	0.0099	0.0099	0.0099		0.0099	0.0099	0.0099	0.324588	0.0099	0.0099	0.374285	0.0099		0.0099	0.0099	0.0099	0.0099	0.0099	4.6241
20	146.691	132.351	30.8663	5.31968	0.311032	0.0099	0.0099	9.43375	1.91671	0.177916	6.39293	31.5303	322.83	27.8988	300.402	0.0099	0.0099	27.7095	0.0099	0.265552		12.098								15.6431	0.0099	0.0099	0.0099		0.0099	3.28001	0.0099	2.92296	0.0099	0.0099	0.0099	0.0099		0.0099	0.0099	0.0099	0.0099	0.0099	21.9606
21	130.351	126.725	24.3193	0.0099	0.0099	0.0099	0.0099	3.16833	2.30262	0.0099	12.5187	43.0573	198.956	4.82378	623.224	0.0099	0.0099	13.5688	0.0099	0.0099		30.4727								14.6934	2.15856	0.0099	0.0099		0.0099	5.99411	0.0099	0.0099	0.0099	25.828	0.0099	0.0099		0.0099	0.0099	0.0099	0.0099	0.0099	8.51369
22	92.0608	63.4204	22.1322	1.56204	0.0099	0.0099	0.0099	16.3915	0.41984	0.368947	9.87417	49.4714	217.433	9.7003	137.116	0.0099	0.0099	27.8725	0.0099	0.406743		14.799								25.4422	0.0099	0.0099	0.0099		0.0099	1.07248	0.0099	4.06285	0.0099	5.27329	4.06007	0.0099		0.0099	0.0099	0.0099	0.0099	0.212663	28.5948
23	57.6132	26.7795	19.4527	1.72402	0.0099	0.0099	0.0099	3.5218	0.457811	0.159675	8.24936	25.5961	151.005	1.29225	187.304	0.0099	0.0099	24.1604	0.0099	0.0099		5.43841								6.75994	0.0099	0.0099	0.0099		0.0099	2.34356	0.0099	1.79669	0.0099	0.199328	0.842547	0.0099		0.0099	0.0099	0.0099	0.0099	0.0099	0.0099
24	90.715	44.1549	1.97007	1.43194	0.0099	0.0099	0.0099	1.6042	1.30084	0.0099	1.55403	17.3432	210.841	0.584361	168.59	0.0099	0.0099	12.0124	0.0099	0.199348		7.00372								26.5446	1.14479	0.0099	0.0099		0.0099	2.7392	0.0245658	1.04568	0.0099	0.0099	0.148669	0.0099		0.0099	0.0099	0.0099	0.0099	0.0099	1.41298
25	117.013	116.904	22.0589	0.249469	0.0099	0.0099	0.0099	8.75859	3.37413	0.0099	11.3976	36.6816	283.507	5.91926	834.94	0.0099	0.0099	19.6504	0.0099	0.0099		15.4681								7.97434	0.0099	0.0099	0.0099		0.0099	0.0099	0.0099	0.682517	0.0099	10.4277	205.304	0.0099		0.0099	0.0099	0.0099	0.0099	0.0099	7.85941
26	52.8759	65.1974	10.3404	1.76434	0.0099	0.0099	0.0099	3.81778	1.80346	0.338525	5.58377	21.8952	216.035	2.79797	533.79	0.0099	0.0099	2.67031	4.92257	0.316102		2.91596								10.9505	0.213387	0.0099	0.0099		0.0099	1.75756	0.0099	0.0099	0.0099	3.75512	0.0099	0.0099		0.0099	0.0099	0.0099	0.0099	0.0099	4.0308
27	108.682	52.3881	4.02655	0.0099	0.0099	0.0099	0.0099	19.9729	0.993875	0.0099	4.42644	42.0833	253.535	5.4921	749.878	0.0099	0.0099	6.82277	0.0099	0.0099		8.81071								4.58463	0.452708	0.0099	0.0099		0.0099	2.16467	0.0099	0.0099	0.0099	0.0099	0.0099	0.0099		0.0099	0.0099	0.0099	0.0099	0.0099	7.67376
28	127.486	139.841	18.1042	0.701202	0.0099	0.0099	0.0099	6.99762	2.49459	0.742877	34.1638	61.1147	223.06	9.56878	1391.46	0.0099	0.0902572	39.5537	0.0099	0.0108875		15.4531								20.9141	0.86838	0.0099	0.0099		0.687588	1.31284	0.0099	3.17758	0.0099	3.29801	8.95532	0.0099		0.0099	0.0099	0.138469	0.0099	4.42689	4.65272
29	84.7638	68.9661	56.8137	1.18173	0.0099	0.0099	0.0099	4.56056	0.973073	0.105077	15.5197	42.1221	175.974	19.8036	567.073	0.0099	0.0099	37.8278	0.0099	0.293989		8.50522								19.493	1.55176	0.0099	0.0099		1.13655	0.850497	0.0099	2.88241	0.0099	5.35824	0.870732	0.0099		0.0099	0.0099	0.0099	0.0099	0.0099	5.72243
30	84.9862	115.567	11.5554	0.0822361	0.0099	0.0099	0.0099	2.503	2.35885	0.728987	23.8809	47.126	180.535	6.19247	1264.24	0.0099	0.143944	37.0443	9.02136	0.118031		14.4317								19.4052	1.42317	0.0099	0.0099		0.0099	1.57062	0.0099	2.25345	0.0099	1.48202	4.23128	0.0099		0.0099	0.0099	0.0099	0.0099	3.02649	8.62602
31	117.676	119.689	14.9505	0.278606	0.0099	0.0099	0.0099	4.67803	2.98895	0.627251	24.0209	56.4668	271.838	5.93625	825.707	0.0099	0.174385	23.3058	0.0099	0.397578		14.826								16.8737	0.0099	0.0099	0.0099		0.0099	2.31857	0.0099	2.3737	0.0099	0.397844	7.18325	0.0099		0.0099	0.0099	0.0099	0.0099	0.215958	14.9747
32	101.552	135.449	11.8288	3.09114	0.0099	0.0099	0.0099	8.52272	4.22996	0.0720486	6.87604	15.2389	278.947	4.93991	489.205	0.0099	0.129531	12.5	0.0099	0.533928		6.56289								20.1384	0.0341664	0.0099	0.0099		0.0099	1.65793	0.0099	2.31227	0.0099	10.6716	33.2488	0.0099		0.0099	0.0099	0.0099	0.0099	0.0099	16.2596
33	125.479	121.19	19.9527	0.925549	0.0099	0.0099	0.0099	11.5691	2.96848	0.615141	12.5954	19.3757	247.452	13.3491	584.101	0.0099	0.0099	63.828	1.3299	0.31689		25.1673								23.8824	2.23935	0.0099	0.0099		0.0099	4.42297	0.186899	0.626387	0.0099	6.9778	5.19146	0.0099		0.0099	0.0099	0.0099	0.0099	0.0099	15.3145
34	98.3788	78.9772	9.12013	0.0099	0.0099	0.0099	0.0099	13.9348	0.0099	0.0099	7.30263	254.667	891.531	22.1934	191.954	0.0099	0.0099	9.92958	0.0099	0.0099		22.547								37.871	0.0099	0.0099	0.0099		0.0099	0.0099	0.0099	0.0099	0.0099	0.0099	0.0099	0.0099		0.0099	0.0099	2.32655	0.0099	0.0099	0.0099
35	9.67646	24.5138	0.445631	0.0099	0.0099	0.0099	0.0099	2.12027	0.0099	0.0099	64.7035	21.0242	381.145	23.7751	241.137	0.0099	0.0099	74.5642	0.0099	0.0099		8.36974								17.9561	0.0099	0.0099	0.0099		0.0099	1.1569	0.0099	0.0741063	0.0099	0.0099	0.0099	0.0099		0.0099	0.0099	0.0099	0.0099	0.0099	0.0099
36	71.424	53.3954	19.3417	10.3664	0.0099	0.0099	0.0099	0.0099	4.50397	3.06417	55.1546	68.4684	324.386	64.787	175.467	0.0099	0.0099	165.381	0.0099	0.0099		13.1214								89.0348	0.0099	0.0099	0.0099		0.0099	1.95448	0.956219	3.18806	0.0099	3.26164	0.0099	0.0099		0.0099	0.0099	0.0099	0.0099	0.0099	0.0099
37	33.534	55.0482	31.8586	0.0099	0.0099	0.0099	0.0099	3.42758	0.0099	0.0099	15.608	24.8913	215.309	26.1311	212.499	0.0099	0.0099	28.8043	0.0099	0.0099		8.50407								68.8568	0.0099	0.0099	0.0099		0.0099	0.0099	0.0099	0.0099	0.0099	5.05016	0.0099	0.0099		0.0099	0.0099	0.0099	0.0099	0.0099	0.0099
38	22.1092	66.6673	8.23015	0.0099	0.0099	0.0099	0.0099	0.451736	0.662683	0.328015	7.96347	5.24046	24.264	2.82479	115.263	0.0099	0.0099	12.9929	0.0099	0.0099		25.7504								1.18704	0.0099	0.0099	0.0099		0.0099	0.0099	0.0099	0.0099	0.0099	0.209423	0.0099	0.0099		0.0099	0.0099	0.0099	0.0099	0.0099	0.0099
39	45.8451	48.9838	6.66727	0.0099	0.0099	0.0099	0.0099	2.52203	0.0099	0.0099	4.9546	9.55616	60.4115	12.519	51.4867	0.0099	0.0099	9.97682	0.0099	0.0099		23.6337								3.87314	0.0099	0.0099	0.0099		0.0099	0.0099	0.0099	0.0099	0.0099	0.830756	0.0099	0.0099		0.0099	0.0099	0.0099	0.0099	0.0099	0.0099
40	104.597	91.1092	25.9869	0.875104	0.0099	0.0099	0.0099	9.10156	1.2652	0.0099	22.5332	49.8376	226.463	29.0319	534.066	0.0099	0.0099	51.8802	0.0099	2.4723		10.0291								47.5184	0.0099	0.0099	0.0099		0.0099	1.09215	0.0099	0.0099	0.0099	0.0099	0.0099	0.0099		0.0099	0.0099	0.0099	0.0099	0.0099	8.81352
41	89.3879	80.4959	19.3873	0.0099	0.0099	0.0099	0.0099	15.3286	0.0099	0.0099	10.4192	30.7459	156.659	36.9341	367.73	0.0099	0.0099	25.2517	0.0099	9.35916		14.328								54.6763	0.0099	0.0099	0.0099		0.0099	1.56414	0.0099	0.0099	0.0099	0.0099	0.0099	0.0099		0.0099	0.0099	0.0099	0.0099	0.0099	1.26156
42	19.9379	8.22583	9.81457	0.0685386	0.0099	0.0099	0.0099	0.173814	0.0099	0.0099	2.55849	9.85275	83.4045	2.26965	285.958	0.0099	0.0099	13.8937	0.0099	0.0099		5.54031								14.319	0.0099	0.0099	0.0099		0.0099	0.0099	0.0099	0.0099	0.0099	0.0099	0.0099	0.0099		0.0099	0.0099	0.0099	0.0099	0.0099	7.98394
43	143.027	106.108	19.1961	0.0099	0.0099	0.0099	0.0099	3.09795	0.447362	0.210182	30.979	73.0038	348.484	28.2967	268.656	0.0099	0.0099	60.8524	0.0099	2.19912		36.7524								39.5394	0.0099	0.0099	0.0099		0.0099	0.187625	0.0099	1.06382	0.0099	0.0099	0.0099	0.0099		0.0099	0.0099	0.0099	0.0099	0.0099	2.36472
44	91.0324	151.325	12.1783	0.227149	0.0099	0.0099	0.0099	20.0423	4.76532	3.16546	17.0946	49.0366	296.067	18.9308	1181.47	0.0099	0.0099	20.4986	0.0099	0.0099		33.4153								8.05601	0.0099	0.0099	0.0099		0.0099	3.18997	0.0099	2.12196	0.0099	0.0099	8.23376	0.0099		0.0099	0.0099	0.0099	0.0099	0.0099	0.0099
45	76.2388	164.823	12.6939	0.0099	0.0099	0.0099	6.76674	0.0099	0.0099	0.0099	20.4663	9.83309	154.792	22.8202	1832.36	0.0099	0.0099	48.1028	0.0099	0.0099		79.7638								9.71705	0.36173	0.0099	0.0099		0.0099	0.0099	0.0099	1.4515	0.0099	1.10809	2.82253	0.0099		0.0099	0.0099	0.0099	0.0099	0.0099	2.15893
46	45.5702	32.6815	6.49405	0.0099	0.0099	0.0099	10.1191	0.0099	0.0099	0.925018	9.73948	44.5122	146.533	4.61314	159.842	0.0099	0.0099	10.0932	0.0099	0.0099		17.4257								7.19379	0.726556	0.0099	0.0099		0.0099	0.0099	0.0099	0.0099	0.0099	1.46394	0.0099	0.0099		0.0099	0.0099	0.0099	0.0099	0.0099	0.0099
47	12.2815	13.786	4.30713	2.68005	0.0099	0.0099	99.0794	11.1775	0.0099	0.0099	6.63191	105.938	478.049	20.9005	309.403	0.0099	0.0099	11.1155	0.0099	0.0099		12.2183								8.31576	0.0099	0.0099	0.0099		0.0099	0.0099	0.0099	0.0099	0.0099	0.0099	0.0099	0.0099		0.0099	0.0099	0.0099	0.0099	0.0099	0.0099
48	46.2649	23.0327	4.38602	0.0099	0.0099	0.0099	13.3764	0.795794	0.0099	0.0099	12.4097	36.5721	147.571	12.2649	971.764	0.0099	0.0099	9.23378	0.0099	0.0099		14.1183								5.47489	0.0099	0.0099	0.0099		0.0099	0.0099	0.0099	0.0099	0.0099	0.0099	0.0099	0.0099		0.0099	0.442915	0.0099	0.0099	0.0099	0.0099
49	8.68217	4.0663	1.84267	0.0099	0.0099	0.0099	7.76945	1.15529	0.0099	0.0099	0.563154	25.093	99.3007	4.22643	164.765	0.0099	0.0099	0.993801	0.0099	0.0099		3.57354								87.7491	0.0099	0.0099	0.0099		0.0099	0.0099	0.0099	0.0099	0.0099	0.0099	0.0099	0.0099		0.0099	0.0099	0.0099	0.0099	0.0099	0.0099
50	61.7306	31.5568	15.767	0.0099	0.0099	0.0099	22.4492	9.55171	0.0099	0.0808354	23.1986	82.7481	215.504	62.0888	73.2191	0.0099	0.0099	10.8799	0.0099	0.0099		29.6063								34.0143	0.0099	0.0099	0.0099		0.0099	0.0099	0.0099	0.0099	0.0099	0.0099	0.0099	0.0099		0.0099	0.0099	0.0099	0.0099	0.0099	0.0099
51	200.331	203.703	21.8986	0.0099	0.0099	0.0099	0.0099	2.73925	3.33275	0.0099	47.8017	49.8066	369.28	33.9405	1129.46	0.0099	0.0099	38.4388	0.0099	0.0099		171.778								124.176	0.0099	0.0099	0.0099		0.0099	13.4984	0.0099	0.0099	0.0099	0.0099	0.0099	0.0099		0.0099	0.0099	0.0099	0.0099	0.0099	0.0099
52	143.157	115.324	48.1357	1.34737	0.0099	0.0099	0.0099	18.417	3.85524	0.404211	72.4333	225.569	787.82	164.588	185.538	0.0099	0.0099	230.393	0.0099	0.0099		61.7286								37.8524	0.0099	0.0099	0.0099		0.0099	12.568	0.51436	0.0099	0.0099	0.0099	0.0099	0.0099		0.0099	0.0099	0.0099	0.0099	0.0099	0.0099
53	49.4818	63.3848	14.8673	0.0099	0.0099	0.0099	0.0099	3.54844	0.0099	0.0099	12.2549	68.0081	190.553	39.5022	103.712	0.0099	0.0099	18.7752	0.0099	0.0099		34.5294								0.459947	0.0099	0.0099	0.0099		0.0099	0.0099	0.0099	0.0099	0.0099	0.0099	0.0099	0.0099		0.0099	0.0099	0.0099	0.0099	0.0099	0.0099
54	101.228	62.3494	13.727	2.28348	0.0099	0.0099	0.0099	4.25536	0.912956	0.89891	16.9699	44.5428	444.806	43.3458	24.2371	0.0099	0.0099	8.80558	0.0099	1.42562		32.4386								47.6064	0.0099	0.0099	0.0099		0.0099	4.79137	0.0099	3.37931	0.0099	0.0099	0.0099	0.0099		0.0099	0.0099	0.0099	0.0099	0.0099	0.0099
55	85.818	61.0533	13.0889	10.8663	0.0099	0.0099	0.0099	2.44461	2.67993	2.03609	12.7387	129.508	1326.67	31.666	20.5347	0.0099	0.0099	4.61136	0.0099	1.41082		40.2581								105.733	0.0099	0.0099	0.0099		0.0099	13.1618	0.0099	5.97121	0.0099	0.0099	0.0099	0.0099		0.0099	0.0099	0.0099	0.0099	0.0099	0.0099
56	114.534	76.6374	24.544	7.52538	0.0099	0.0099	0.0099	10.0398	0.422043	0.422043	47.8242	172.952	952.94	123.202	45.9205	0.0099	0.0099	24.3025	0.0099	0.0099		70.2813								60.3835	0.0099	0.0099	0.0099		0.0099	13.9384	0.0099	2.14322	0.0099	0.0099	0.0099	0.0099		0.0099	0.0099	0.0099	0.0099	0.0099	0.0099
57	24.2604	20.9813	4.00914	5.92042	0.0099	0.0099	0.0099	15.5042	0.0099	0.0099	38.9211	119.187	695.066	76.349	125.671	0.0099	0.0099	52.7055	0.0099	0.0099		21.5354								39.9482	0.0099	0.0099	0.0099		0.0099	8.90753	0.0099	1.29072	0.0099	0.0099	0.0099	0.0099		0.0099	0.0099	0.0099	0.0099	0.0099	0.0099
58	43.3689	52.9862	0.285801	4.68999	0.0099	0.0099	0.0099	54.7169	0.172934	1.80559	8.98076	110.714	640.415	54.0991	15.6023	0.0099	0.0099	65.4339	0.0099	0.829874		21.6206								61.3169	4.64024	0.0099	0.0099		0.0099	18.1529	1.10525	9.72354	0.0099	0.0099	0.0099	0.0099		0.0099	0.0099	0.0099	0.0099	0.0099	2.72498
59	190.945	175.42	21.9108	2.82624	0.0099	0.0099	0.0099	0.0099	4.5077	0.0099	10.5118	39.5836	679.671	45.5699	93.6961	0.0099	0.0099	2.74706	0.0099	0.553004		37.358								55.204	0.0099	0.0099	0.0099		0.0099	10.5262	0.0099	8.1649	0.0099	0.0099	0.0099	0.0099		0.0099	0.0099	2.69735	0.0099	0.0099	4.87873
60	151.602	174.385	53.6441	2.52604	0.0099	0.0099	0.0099	0.0099	2.14501	0.0099	50.4527	104.518	1318.61	102.585	1298.43	0.0099	0.0099	74.0576	0.0099	0.0099		48.183								22.2141	0.0099	0.0099	0.0099		0.0099	5.54101	0.0099	0.0099	0.0099	0.0099	0.0099	0.0099		0.0099	0.0099	0.0099	0.0099	0.0099	0.0099
61	171.215	92.8211	22.6093	2.1123	0.0099	0.0099	0.0099	12.5962	1.30054	0.0099	22.7311	53.2324	437.239	62.3211	92.3817	0.0099	0.0099	25.9441	0.0099	0.0099		40.3976								53.0461	0.0099	0.0099	0.0099		0.0099	7.44869	0.0099	0.0099	0.0099	0.0099	0.0099	0.0099		0.0099	0.0099	0.0099	0.0099	0.0099	6.75955
62	271.937	103.203	6.46121	5.38284	0.0099	0.0099	0.0099	13.9192	12.1498	0.720117	5.83138	30.5631	724.499	19.556	355.354	0.0099	0.0099	1.78346	0.0099	0.0099		47.6514								65.9492	0.0099	0.0099	0.0099		0.0099	8.5611	0.0099	5.54904	0.0099	0.0099	0.0099	0.0099		0.0099	0.0099	0.0099	0.0099	0.0099	5.55782
63	319.217	213.7	20.8755	0.0099	0.0099	0.0099	60.0353	9.70077	11.2721	1.30652	60.6582	98.72	632.343	44.1602	1038.71	0.0099	0.0099	121.244	0.0099	0.0099		64.869								59.0545	2.39273	0.0099	0.0099		0.0099	5.10052	0.0099	0.0099	0.0099	0.0099	3.09633	0.0099		0.0099	0.0099	0.0099	0.0099	0.0099	17.4913
64	76.1293	70.1707	4.8893	0.0099	0.0099	0.0099	0.0099	1.52659	2.3842	0.0099	14.8381	29.3519	412.527	8.66952	794.658	0.0099	0.0099	34.4	0.0099	0.0099		17.6992								9.24744	0.0099	0.0099	0.0099		0.0099	2.79378	0.0099	0.0099	0.0099	3.7259	0.0099	0.0099		0.0099	0.0099	0.0099	0.0099	0.0099	30.807
65	82.8539	56.9104	1.66799	0.350682	0.0099	0.0099	0.0099	9.91941	0.0099	0.0099	6.06397	47.0952	306.687	17.5838	504.743	0.0099	0.0099	1.58257	0.0099	0.0099		23.5012								7.37096	0.0099	0.0099	0.0099		0.0099	0.0099	0.0099	0.0099	0.0099	9.16094	0.0099	0.0099		0.0099	0.0099	0.0099	0.0099	0.0099	3.60459
66	113.657	86.0588	6.31705	0.0099	0.0099	0.0099	0.0099	0.0099	1.77908	0.0099	2.16436	47.3904	323.677	10.989	245.661	0.0099	0.0099	1.16717	0.0099	0.0099		30.5609								21.4251	0.0099	0.0099	0.0099		0.0099	3.29376	0.0099	0.0099	0.0099	0.0099	0.0099	0.0099		0.0099	0.0099	0.0099	0.0099	0.0099	0.0099
67	206.485	170.598	31.0082	0.0099	0.0099	0.0099	0.0099	27.2017	4.59017	3.02969	13.7365	90.3213	544.166	7.98821	1189.83	0.0099	0.0099	19.683	0.0099	0.0099		52.7284								54.0964	0.0099	0.0099	0.0099		0.0099	0.0099	0.0099	0.0099	0.0099	1.30013	0.0099	0.0099		0.0099	0.0099	0.0099	0.0099	0.0099	0.0099
68	248.204	157.402	159.247	0.0099	0.0099	0.0099	0.0099	14.9926	1.95645	3.94482	77.8603	95.9288	444.182	124.967	588.264	0.0099	0.0099	162.861	0.0099	0.0099		64.5378								3.19586	0.0099	0.0099	0.0099		0.0099	0.0099	0.0099	0.0099	0.0099	4.21156	0.0099	0.0099		0.0099	0.0099	0.0099	0.0099	0.0099	0.0099
69	215.413	108.058	73.3259	0.0099	0.0099	0.0099	0.0099	3.26515	0.814856	2.12765	11.367	72.1139	386.248	45.0128	278.941	0.0099	0.0099	40.6235	0.0099	0.0099		35.3483								33.963	0.0099	0.0099	0.0099		0.0099	2.08678	0.0099	0.0099	0.0099	5.76165	0.0099	0.0099		0.0099	0.0099	0.0099	0.0099	0.0099	0.0099
70	142.968	179.971	34.7621	0.0099	0.0099	0.0099	0.0099	1.60703	2.8048	1.37513	37.1909	31.9169	236.191	19.7834	1826.81	0.0099	0.0099	32.3708	0.0099	0.0099		35.3433								16.3174	0.0099	0.0099	0.0099		3.8852	0.0099	0.0099	0.0099	0.0099	4.60733	0.0099	0.0099		0.0099	0.0099	0.0099	0.0099	0.0099	8.36132
71	243.427	214.107	141.649	0.0099	0.0099	0.0099	14.1322	0.0099	0.28893	1.02964	28.0703	22.6099	154.17	84.79	1484.2	0.0099	0.0099	180.044	0.0099	0.541086		56.9883								15.7528	0.0099	0.0099	0.0099		0.0099	0.0099	0.0099	0.0099	0.0099	2.69489	0.0099	0.0099		0.0099	0.0099	0.0099	0.0099	0.0099	0.0099
72	186.057	152.283	45.956	2.81378	0.0099	0.0099	0.0099	12.0532	2.59432	1.97541	30.8288	52.0524	363.577	41.4565	182.062	0.0099	0.0099	50.4197	0.0099	0.0099		34.7422								44.2281	0.0099	0.0099	0.0099		0.0099	4.52094	0.0099	0.0099	0.0099	10.0889	1.63323	0.0099		0.0099	0.0099	0.0099	0.0099	0.46739	12.2307
73	113.174	86.3356	26.8737	0.235398	0.0099	0.0099	0.0099	0.0099	0.76326	0.0099	16.5217	36.1457	251.064	12.0445	171.847	0.0099	0.0099	15.45	0.0099	0.0099		22.0216								34.5453	0.0099	0.0099	0.0099		0.0099	2.88754	0.0099	1.12943	0.0099	0.0099	0.0099	0.0099		0.0099	0.0099	0.0099	0.0099	0.0099	0.0099
74	207.768	149.154	62.9558	0.687329	0.0099	0.0099	0.0099	3.38409	2.52066	0.624705	18.0834	37.4837	330.559	26.396	266.556	0.0099	0.0099	67.7375	0.0099	0.0099		37.5333								39.9986	0.0099	0.0099	0.0099		0.0099	8.03851	0.0099	0.0099	0.0099	0.0099	0.0099	0.0099		0.0099	0.0099	0.0099	0.0099	0.0099	0.591103
75	127.847	68.0752	27.6077	0.0099	0.0099	0.0099	0.0099	1.86756	0.0099	0.0099	21.1773	50.3685	431.275	26.593	640.834	0.0099	0.0099	53.8265	0.0099	0.0099		16.3758								51.5351	0.0099	0.0099	0.0099		0.0099	3.55688	0.0099	0.0099	0.0099	0.0099	0.0099	0.0099		0.0099	0.0099	0.0099	0.0099	0.0099	0.0099
76	42.7347	45.2586	2.28811	0.0099	0.0099	0.0099	0.0099	0.0099	0.656208	0.0099	19.9201	11.5449	142.167	5.57131	128.463	0.0099	0.0099	39.7243	0.0099	0.0099		9.64772								15.3002	0.0099	0.0099	0.0099		0.0099	0.32445	0.0099	0.0099	0.0099	3.80456	0.0099	0.0099		0.0099	0.0099	0.0099	0.0099	1.20378	47.4987
77	202.243	139.8	45.419	0.0099	0.0099	0.0099	0.0099	0.0099	0.0099	0.0099	63.5255	13.8591	185.122	92.6207	563.18	0.0099	0.732589	76.9576	0.0099	0.0099		44.424								7.52136	0.0099	0.0099	0.0099		0.0099	1.71984	0.0099	0.0099	0.0099	0.0099	0.0099	0.0099		0.0099	0.0099	0.0099	0.0099	2.19191	30.247
78	83.4648	53.1118	5.11485	0.0099	0.0099	0.0099	0.0099	0.0099	0.0099	0.0099	8.6277	37.9097	127.527	45.3539	265.583	0.0099	0.0099	66.4382	0.0099	0.0099		3.35622								10.4114	0.0099	0.0099	0.0099		0.0099	2.0918	0.0099	0.0099	0.0099	0.2542	0.0099	0.0099		0.0099	0.0099	0.0099	0.0099	0.0099	1.30725
79	101.402	62.0761	15.9938	1.1223	0.0099	0.0099	0.0099	1.51051	0.531005	0.0099	12.0703	10.1936	167.754	50.1356	107.084	0.0099	0.0099	158.051	0.0099	0.0099		24.507								12.1468	0.0099	0.0099	0.0099		0.0099	1.42547	0.0099	0.0099	0.0099	7.16941	0.0099	0.0099		0.0099	0.0099	0.0099	0.0099	0.0099	28.382
80	48.5202	86.1594	10.9633	0.604107	0.0099	0.0099	0.0099	4.31633	0.0099	0.0099	18.6216	31.0453	161.076	24.3574	1037.9	0.0099	0.0099	56.6034	0.0099	0.0099		11.8632								4.05328	0.0099	0.0099	0.0099		0.0099	0.635083	0.0099	0.312507	0.0099	7.06244	0.0099	0.0099		0.0099	0.0099	0.579858	0.0099	0.0099	5.08637
81	223.592	137.013	21.0542	0.0099	0.0099	0.0099	74.5635	17.2429	1.88325	0.0099	16.889	32.4476	448.436	47.4414	170.51	0.0099	0.0099	51.2454	0.0099	0.0099		31.8626								26.0297	0.0099	0.0099	0.0099		0.0099	3.57073	0.0099	0.0099	0.0099	0.0099	0.0099	0.0099		0.0099	0.0099	0.0099	0.0099	0.0099	0.0099
82	161.735	109.422	40.5208	9.2369	0.608396	0.0099	0.0099	5.6794	0.241548	0.0099	15.2836	17.1239	222.793	39.9834	40.4454	0.0099	0.0099	97.5375	0.0099	0.0099		29.7706								8.13002	0.0099	0.0099	0.0099		0.0099	3.64796	0.0099	0.0099	0.0099	0.0099	0.0099	0.0099		0.0099	0.0099	0.0099	0.0099	0.0099	0.0099
83	195.15	101.722	28.9982	1.48031	0.390308	0.0099	74.0971	19.3874	1.46424	0.0099	15.0442	49.2968	570.431	28.7233	32.7276	0.0099	1.04897	44.3628	0.0099	0.0099		27.5146								44.5041	0.0099	0.0099	0.0099		0.0099	6.66392	0.570402	0.963601	0.0099	2.36838	2.62087	0.0099		0.0099	0.0099	0.0099	0.0099	0.0099	0.0099
84	347.912	447.857	60.1715	0.0099	0.0099	0.0099	0.0099	11.9181	10.0175	2.19168	104.688	103.841	436.89	3.3563	1934.14	0.0099	0.0099	22.8763	0.0099	0.0099		126.568								8.19552	7.16449	0.0099	0.0099		0.0099	0.0099	0.0099	0.0099	0.0099	0.0099	15.4992	0.0099		0.0099	0.0099	0.0099	0.0099	0.711884	0.0099
85	118.967	111.161	17.0583	0.0099	0.0099	0.0099	0.0099	18.1331	2.97278	0.0099	19.6861	82.0262	435.416	25.0117	1527.29	0.0099	0.0099	28.3871	0.0099	0.966429		31.9329								15.5779	1.30117	0.0099	0.0099		0.0099	1.86936	0.0830833	1.39609	0.0099	4.95201	2.8538	0.0099		0.0099	0.0099	0.0099	0.0099	0.0099	0.0099
86	93.8394	88.8387	22.4498	0.591873	0.0099	0.0099	0.0099	32.704	2.62848	0.0099	23.8013	83.6817	483.661	76.5739	45.301	0.0099	0.0099	50.3696	0.0099	0.606101		27.1417								22.5689	0.0099	0.0099	0.0099		0.0099	3.59963	0.0099	0.0099	0.0099	1.43205	1.71879	0.0099		0.0099	0.0099	0.0099	0.0099	0.0099	0.0099
87	24.2939	36.8814	7.02944	0.0099	0.0099	0.0099	0.0099	0.0099	0.0099	0.974009	6.50831	22.415	132.403	16.6275	439.639	0.0099	0.0099	7.63523	0.0099	0.0099		11.0084								5.3114	0.0099	0.0099	0.0099		0.0099	0.0099	0.0099	0.645911	0.0099	0.0099	0.715851	0.0099		0.0099	0.0099	0.0099	0.0099	0.0099	1.24182
88	61.6109	62.5778	8.09239	0.0099	0.0099	0.0099	0.0099	6.74208	1.48062	0.411742	10.0888	53.1478	231.121	11.6777	1080.33	0.0099	0.0099	15.0949	0.0099	0.0099		27.9603								5.53576	0.0099	0.0099	0.0099		0.0099	0.0099	0.0099	0.0099	0.0099	0.0099	0.0099	0.0099		0.0099	0.0099	0.0099	0.0099	0.0099	0.0099
89	45.5917	37.4724	8.57132	1.03847	0.0099	0.0099	0.0099	62.6158	0.177829	0.0099	2.34522	81.3565	473.414	6.52156	566.982	0.0099	0.0099	1.28427	0.0099	0.0099		11.7411								27.6484	0.0099	0.0099	0.0099		0.0099	3.50921	0.0099	1.17152	0.0099	0.0099	0.0099	0.0099		0.0099	0.0099	0.0099	0.0099	0.0099	11.9471
90	117.437	79.384	25.2242	0.0099	0.0099	0.0099	0.0099	8.26372	0.0099	0.67065	0.78807	32.9558	164.918	35.7002	461.568	0.0099	0.0099	46.0113	0.0099	0.0099		33.4371								13.4741	0.0099	0.0099	0.0099		0.0099	1.80038	0.0099	0.0099	0.0099	1.39402	0.0099	0.0099		0.0099	0.0099	0.0099	0.0099	0.0099	11.6866
91	50.2047	50.46	4.68916	0.0099	0.0099	0.0099	0.0099	0.834982	0.791453	0.0099	10.5124	21.1374	120.495	3.42907	1435.59	0.0099	0.0099	8.8109	0.0099	0.0099		11.3686								10.7422	1.35575	0.0099	0.0099		0.0099	1.41367	0.0099	0.0099	0.0099	0.0099	1.45726	0.0099		0.0099	0.0099	0.0099	0.0099	0.0099	0.0099
92	92.1193	68.3775	16.6647	0.418833	0.0099	0.0099	29.5594	8.42877	0.0099	0.0099	20.9896	39.0603	191.753	51.6249	499.675	0.0099	0.0099	24.2525	0.0099	0.0099		26.8237								6.00033	0.0099	0.0099	0.0099		0.0099	2.16323	0.0099	1.10187	0.0099	3.12159	0.0099	0.0099		0.0099	0.0099	0.0099	0.0099	0.0099	4.2332
93	205.909	310.692	52.1429	0.717519	0.0099	0.0099	0.0099	3.86389	5.68935	2.48821	58.0179	76.2328	374.798	21.0812	2491.11	0.0099	0.0099	39.2537	0.0099	0.0099		54.5752								23.9911	1.76711	0.0099	0.0099		0.0099	1.05643	0.0099	3.38732	0.0099	0.0099	4.1932	0.0099		0.0099	0.0099	0.0099	0.0099	0.0099	3.95623
94	46.127	70.0045	18.0505	0.0099	0.0099	0.0099	0.0099	1.39788	0.0812335	0.873251	12.7762	31.2725	193.478	26.4616	1295.76	0.0099	0.0099	13.5421	0.0099	0.0099		18.1702								7.65928	0.0099	0.0099	0.0099		0.0099	0.0099	0.0099	0.249815	0.0099	2.61263	0.0099	0.0099		0.0099	0.0099	0.0099	0.0099	0.0099	8.47251
95	16.7985	14.8898	4.89425	0.0099	0.0099	0.0099	0.0099	1.30843	0.0099	0.254079	9.80423	15.3986	125.332	9.33626	296.741	0.0099	0.0099	20.3212	0.0099	0.0099		9.59219								15.7099	1.30666	0.0099	0.0099		0.0099	0.0099	0.0099	0.255631	0.0099	0.27619	0.0099	0.0099		0.0099	0.0099	0.0099	0.0099	0.0099	12.0287
96	92.4438	62.6068	27.304	10.5035	0.553274	0.0099	40.3315	6.04439	0.302968	0.153033	17.4603	68.508	364.93	18.1242	1221.67	0.0099	0.0099	71.9153	0.0099	0.227381		11.6619								44.7577	0.0099	0.0099	0.0099		0.0099	2.05239	0.0099	2.29434	0.0099	0.693699	0.0099	0.0099		0.0099	0.0099	0.0099	0.0099	0.0099	8.57779
97	67.7004	101.612	11.2861	0.0099	0.0099	0.0099	0.0099	0.0099	1.73882	0.0099	20.4056	37.1538	194.554	19.5038	3216.86	0.0099	14.6327	5.47773	0.0099	0.0099		20.0788								2.97413	0.0099	0.0099	0.0099		0.0099	0.0099	0.0099	0.0099	0.0099	0.0099	0.0099	0.0099		0.0099	0.0099	0.0099	0.0099	0.0099	0.0099
98	179.083	224.333	35.5707	0.0099	0.0099	0.0099	0.0099	5.89285	4.6001	1.09055	61.5963	102.435	404.177	11.7012	3864.24	0.0099	0.0099	8.07441	0.0099	0.0099		33.8648								12.7505	0.0099	0.0099	0.0099		0.0099	0.0099	0.0099	0.0099	0.0099	7.17985	16.5276	0.0099		0.0099	0.0099	0.0099	0.0099	0.0099	12.4721
99	59.7943	57.2743	19.5077	0.0099	0.0099	0.0099	0.0099	0.0099	0.0099	0.0099	28.3052	18.3788	55.3351	7.10001	1023.57	0.0099	0.0099	6.42851	0.0099	0.0099		37.3203								1.29011	1.4895	0.0099	3.88942		0.0099	0.0099	0.0099	0.0099	0.0099	0.455505	0.0099	0.0099		0.0099	0.0099	0.0099	0.0099	0.292454	13.704
100	123.683	111.715	13.6081	2.35082	0.0099	0.0099	0.0099	0.0099	0.454617	0.859801	10.3591	52.1865	324.41	41.4076	1380.99	0.0099	0.0099	20.6346	0.0099	0.0099		37.8554								15.7122	0.0099	0.0099	0.0099		0.0099	0.108372	0.0099	0.0099	0.0099	2.87646	0.0099	0.0099		0.0099	0.0099	0.0099	0.0099	0.0099	0.0099
101	165.361	181.992	24.8674	0.0099	0.0099	0.0099	0.0099	0.0099	1.60335	0.0099	25.6857	49.6471	333.835	16.4985	4972.74	0.0099	0.0099	3.19899	0.0099	0.0099		55.239								6.15902	6.00997	0.0099	0.0099		0.0099	0.0099	0.0099	0.0099	0.0099	9.3012	1.03338	0.0099		0.0099	0.0099	0.0099	0.0099	0.0099	0.0099
102	37.777	20.9027	3.81918	0.0099	0.0099	0.0099	31.6025	2.77994	0.119414	0.0099	15.2904	39.7893	298.054	48.1374	251.96	0.0099	0.0099	41.4761	0.0099	0.0099		9.44283								28.6132	0.0099	0.0099	0.0099		0.0099	1.79497	0.0099	0.0710279	0.0099	2.67889	0.0099	0.0099		0.0099	0.0099	0.0099	0.0099	0.0099	4.7535
103	223.331	233.428	82.2551	1.37062	0.0099	0.0099	26.1807	7.624	2.84207	0.639096	13.6298	34.9703	256.025	8.34648	1463.22	0.0099	0.0099	55.1312	0.0099	1.24596		29.6822								23.9729	0.246595	0.0099	0.0099		2.13433	4.40278	0.392008	1.80272	0.0099	0.0099	9.92576	0.0099		0.0099	0.0099	0.0099	0.0099	0.0099	1.22598
104	26.9067	27.7336	4.3979	0.300383	0.0099	0.0099	0.0099	1.90652	0.312613	0.0099	18.2306	11.0303	234.772	22.2471	175.113	0.0099	0.0099	50.3004	0.0099	0.0099		4.81623								32.0277	0.0099	0.0099	0.0099		0.0099	6.00457	0.0099	0.0099	0.0099	0.0099	0.0099	0.0099		0.0099	0.0099	1.14241	0.0099	0.0099	8.65865
105	56.5665	44.7586	14.2446	0.0099	0.0099	0.0099	6.60789	2.79587	0.0099	0.0099	2.21411	17.6603	180.787	32.6856	164.564	0.0099	0.0099	38.2516	0.0099	0.0099		9.11756								45.1	0.0099	0.0099	0.0099		0.0099	3.70993	0.0099	0.402533	0.0099	3.75276	0.0099	0.0099		0.0099	0.0099	0.0099	0.0099	0.0099	9.94782
106	117.02	144.691	18.4622	0.0099	0.0099	0.0099	0.0099	0.0099	0.96252	0.725375	1.22021	16.8647	90.958	7.05502	949.654	0.0099	0.0099	9.51609	0.0099	0.0099		20.2669								9.07868	0.458042	0.0099	0.0099		0.0099	1.26521	0.264748	0.0099	0.0099	1.76675	0.623675	0.0099		0.0099	0.0099	0.0099	0.0099	0.360301	4.49916
107	308.475	224.471	40.2067	0.0099	0.0099	0.0099	0.0099	0.0099	2.28599	0.0099	78.7955	37.001	335.061	0.878529	4445.33	0.0099	0.0099	24.7843	0.0099	0.0099		26.8724								45.8825	6.60989	0.0099	0.0099		0.0099	3.12228	0.0099	3.36851	0.0099	0.0099	8.95749	0.0099		0.0099	0.0099	0.0099	0.0099	0.0099	0.87553
108	390.973	318.583	30.2703	3.24897	0.0099	0.0099	0.0099	19.4033	2.66586	0.0099	53.5679	147.069	535.328	9.92243	6861.85	0.0099	0.0099	13.1742	0.0099	0.0099		40.2114								15.4195	0.947635	0.0099	0.0099		0.0099	1.28394	0.35938	0.0099	0.0099	0.0099	32.0613	0.0099		0.0099	0.0099	0.0099	0.0099	0.0099	1.66741
109	221.031	105.467	24.5869	0.0099	0.0099	0.0099	0.0099	11.5988	0.6425	2.98521	7.81695	198.012	739.919	14.3554	375.975	0.0099	0.0099	79.5977	0.0099	0.0099		38.4699								56.5602	0.0099	0.0099	0.0099		2.54786	4.06229	0.831245	9.1808	0.0099	0.0099	0.0099	0.0099		0.0099	0.0099	0.0099	0.0099	0.0099	2.09393
110	55.5013	31.805	13.6878	2.00194	0.0099	0.0099	0.0099	17.1945	0.0099	0.0099	21.5438	75.6654	281.674	13.1898	63.8816	0.0099	0.0099	58.688	0.0099	0.0099		12.3225								23.2574	0.0099	0.0099	0.0099		0.0099	1.14701	0.0099	0.0099	0.0099	0.0099	0.0099	0.0099		0.0099	0.0099	0.0099	0.0099	0.0099	0.0099
111	104.429	88.057	2.34347	0.0099	0.0099	0.0099	0.0099	11.5471	2.09986	3.90229	4.71958	58.0045	291.354	15.87	294.818	0.0099	0.0099	10.7179	0.0099	0.0099		65.8075								70.8551	0.0099	0.0099	0.0099		0.0099	2.52748	0.0099	2.22897	0.0099	0.0099	0.0099	0.0099		0.0099	0.0099	0.0099	0.0099	0.713758	0.0099
112	14.4143	32.723	13.4195	0.0099	0.0099	0.0099	0.0099	14.2125	0.470957	0.0099	12.3563	113.802	343.442	0.716256	505.808	0.0099	0.0099	11.7529	0.0099	0.0099		12.1822								11.9119	0.0099	0.0099	0.0099		0.0099	4.62412	0.0099	0.0099	0.0099	0.731891	1.25257	0.0099		0.0099	0.0099	0.0099	0.0099	0.0099	17.148
113	1.9507	3.49975	0.1371	0.0099	0.0099	0.0099	0.0099	1.1295	0.0099	0.0099	6.55858	22.0392	74.416	5.67932	42.6348	0.0099	0.0099	9.46327	0.0099	0.0099		2.26582								9.76664	0.0099	0.0099	0.0099		0.0099	0.72448	0.0099	0.0099	0.0099	1.15613	0.0099	0.0099		0.0099	0.0099	0.0099	0.0099	0.0099	0.0099
114	72.9538	37.171	10.7011	1.8573	0.0099	0.0099	0.0099	5.33531	1.9129	0.0099	6.96231	16.2899	251.987	16.386	351.757	0.0099	0.0099	14.2382	0.0099	0.0099		15.9574								13.0675	0.0099	0.0099	0.0099		0.0099	6.39164	0.0099	0.52065	0.0099	1.93242	0.0099	0.0099		0.0099	0.0099	0.0099	0.0099	0.0099	18.9273
115	113.897	65.3869	17.8317	5.75834	0.0099	0.0099	0.0099	42.3881	4.85063	0.797784	11.2602	90.8821	864.542	2.75353	36.9712	0.0099	0.0099	4.79856	0.0099	0.0099		23.9113								36.7033	0.0099	0.0099	0.0099		0.0099	18.0639	0.0099	2.0483	0.0099	0.0099	0.0099	0.0099		0.0099	0.0099	0.0099	0.0099	1.55034	4.65226
116	33.5257	56.3914	4.82847	1.67428	17.5395	0.0099	0.0099	0.504819	0.729373	0.335207	5.07521	14.2858	63.3172	4.02057	1655.32	13.6877	0.0099	6.78327	0.0099	0.0099		9.31908								2.80802	0.0099	0.0099	0.0099		0.0099	3.18589	0.0099	2.30444	0.0099	0.0099	4.67861	53.7762		0.0099	0.0099	0.0099	0.0099	0.0099	0.0099
117	69.5178	34.5466	21.6624	0.532303	0.0099	0.0099	0.0099	1.9287	0.0099	0.0099	5.10201	70.2876	352.861	5.39669	169.948	0.0099	0.0099	52.4272	0.0099	0.0099		19.1307								143.948	0.0099	0.0099	0.0099		0.0099	5.51002	0.0099	0.0099	0.0099	0.0099	0.0099	0.0099		0.0099	0.0099	0.0099	0.0099	0.0099	0.0099
118	44.2614	30.6867	16.3835	0.0099	0.0099	0.0099	0.0099	4.73801	0.0099	1.20443	22.0385	43.5772	187.316	105.868	702.056	0.0099	0.0099	98.5058	0.0099	0.0099		19.7133								9.03183	0.0099	0.0099	0.0099		0.0099	1.49373	0.0099	0.0099	0.0099	12.7994	0.785241	0.0099		0.0099	0.0099	0.0099	0.0099	0.0099	5.45451
119	519.689	422.495	95.3071	0.0099	0.0099	0.0099	0.0099	3.31806	4.15036	0.0099	49.6302	100.828	860.11	46.5054	218.441	0.0099	0.0099	153.188	0.0099	0.692432		116.576								106.581	1.0872	0.0099	0.0099		0.0099	6.09194	0.0099	0.0099	0.0099	0.0099	1.73921	0.0099		0.0099	0.0099	0.0099	0.0099	0.0099	0.0099
120	35.6133	18.5211	9.28118	0.0099	0.0099	0.0099	0.0099	10.1146	0.0099	0.118377	5.6897	39.8143	265.132	68.1076	137.33	0.0099	0.0099	7.00638	0.0099	0.0099		8.0065								24.9348	0.0099	0.0099	0.0099		0.0099	4.48059	0.0099	1.66735	0.0099	0.0099	0.0099	0.0099		0.0099	0.0099	0.0099	0.0099	0.0099	3.80056
121	63.5245	31.8735	11.3338	1.76051	0.369506	0.0099	0.0099	37.1919	0.281295	0.0099	14.4741	110.981	400.853	27.9949	62.8076	0.0099	0.0099	26.8762	0.0099	0.0099		8.78346								29.8023	1.8084	0.0099	0.0099		0.0099	1.48785	0.0099	1.105	0.0099	0.0099	0.0099	0.0099		0.0099	0.0099	0.0099	0.0099	0.0099	1.34609
122	48.8376	34.1948	7.26956	0.392456	0.372973	0.0099	0.0099	6.88121	0.0818313	0.0099	2.78983	22.8573	372.064	22.172	190.276	0.0099	0.0099	5.87446	0.0099	0.0099		12.045								18.8483	0.0099	0.0099	0.0099		0.0099	1.27479	0.0099	3.10329	0.0099	0.0099	0.705586	0.0099		0.0099	0.0099	0.0099	0.0099	0.0099	0.0099
123	177.205	144.019	42.9104	2.03255	0.34999	0.0099	0.0099	4.13259	5.00896	2.54566	17.7241	71.7297	455.696	24.1326	358.568	0.0099	0.0099	34.0534	0.0099	0.0099		37.0143								49.8302	0.0099	0.0099	0.0099		0.0099	6.74428	0.0099	1.94093	0.0099	0.0099	0.0099	0.0099		0.0099	0.0099	0.0099	0.0099	0.0099	2.11034
124	47.0746	33.4628	13.5742	0.67996	0.170664	0.0099	0.0099	10.234	0.282044	0.465283	11.6967	30.8444	295.384	39.4231	513.342	0.0099	0.0099	30.1533	0.0099	0.0099		13.136								9.06566	0.0099	0.0099	0.0099		0.0099	2.34654	0.0099	0.0099	0.0099	0.749124	0.0099	0.0099		0.0099	0.0099	0.0099	0.0099	0.0099	8.5895
125	898.641	308.95	302.3	0.0099	0.0099	18.9615	199.305	903.107	14.513	26.0538	227.806	46.3227	281.89	6.96899	30.625	0.0099	5.02832	21.0415	0.0099	1.43088		73.9056								66.5508	0.0099	0.143539	0.573206		10.6552	4.74123	0.0099	8.00124	0.0099	2.51253	8.23026	0.0099		0.0099	0.0099	18.7183	0.0099	0.0099	1.15112
126	169.165	134.849	23.6112	3.03828	0.418104	0.0099	0.0099	22.4296	1.51134	0.266688	12.4184	54.0907	517.629	14.9588	193.65	0.0099	0.0099	15.4347	0.0099	0.0099		16.6488								39.6265	0.0099	0.0099	0.0099		0.0099	4.03871	0.0099	0.0099	0.0099	2.21414	0.833277	0.0099		0.0099	0.0099	0.0099	0.0099	0.0099	1.7141
127	40.9055	14.8901	11.3102	9.58713	0.781654	0.0099	0.0099	15.8111	1.9832	1.07092	75.7538	67.5385	491.559	90.569	217.519	0.0099	0.0099	99.0645	0.0099	0.290048		15.7007								19.8248	0.0099	0.0099	0.0099		0.0099	12.4807	0.0099	0.0099	0.0099	0.0099	0.0099	0.0099		0.0099	0.0099	0.0099	0.0099	0.0099	13.1981
128	34.6342	16.8177	17.4893	0.53044	0.251417	0.0099	0.0099	1.62345	0.0099	0.0099	15.975	12.5664	107.279	28.2297	102.438	0.0099	0.0099	39.1852	0.0099	0.0099		10.1339								1.14898	0.0099	0.0099	0.0099		0.0099	0.889325	0.0099	0.219866	0.0099	0.0099	0.0099	0.0099		0.0099	0.0099	0.0099	0.0099	0.0099	0.0099
129	214.821	336.773	56.0163	0.0099	0.0099	0.0099	0.0099	7.14706	2.39264	2.78522	32.4501	58.7876	554.482	40.6921	2404.51	0.0099	0.0099	37.8431	0.0099	0.0919943		51.1907								7.05787	0.0099	0.0099	0.0099		0.0099	3.87502	0.0099	2.57999	0.0099	0.0099	11.7141	0.0099		0.0099	0.0099	0.0099	0.0099	0.242385	0.0099
130	105.717	74.8054	5.22212	3.04772	0.0099	0.0099	0.0099	5.17289	0.0452581	0.0099	6.83666	14.0501	183.479	2.18684	386.064	0.0099	0.0099	0.399336	0.0099	0.0099		30.8813								64.4981	0.0099	0.0099	0.0099		0.0099	0.946724	0.0099	0.0099	0.0099	0.0099	0.0099	0.0099		0.0099	0.0099	0.0099	0.0099	0.0099	6.22322
131	90.3028	76.3234	14.2321	3.35169	0.0099	0.0099	88.3967	17.415	1.87246	0.0099	30.9751	192.793	881.006	59.2674	139.942	0.0099	0.0099	10.7952	0.0099	0.0099		34.7614								11.5546	0.0099	0.0099	0.0099		0.0099	5.06497	0.0099	2.53818	0.0099	0.0099	0.0099	0.0099		0.0099	0.0099	0.0099	0.0099	2.30317	14.2979
132	259.271	305.895	75.8253	0.0099	0.0099	0.0099	157.373	21.9	3.66355	1.89901	62.6071	221.952	1208.15	82.6241	1567.33	0.0099	0.0099	49.4056	0.0099	2.00352		107.131								51.9509	2.23243	0.0099	0.0099		0.504427	6.60111	0.0099	2.61911	0.0099	0.0099	33.2413	0.0099		0.0099	0.0099	0.0099	0.0099	1.97634	0.0099
133	213.163	238.148	8.09079	0.0099	0.0099	0.0099	0.0099	10.5223	0.491966	0.590359	12.7546	114.449	670.354	9.26848	93.7881	0.0099	0.0099	5.83184	0.0099	0.0099		69.4198								41.0362	0.0099	0.0099	0.0099		0.0099	1.72188	0.0099	0.0099	0.0099	0.0099	12.113	0.0099		0.0099	0.0099	0.0099	0.0099	0.0099	0.0099
134	146.962	139.609	23.0518	0.0099	0.0099	0.0099	0.0099	10.8929	0.524951	0.682319	52.1462	56.3256	328.295	16.4507	1393.73	0.0099	0.0099	14.223	0.0099	0.0099		29.4481								11.5263	2.88641	0.0099	0.0099		0.0099	2.06233	0.0099	0.0099	0.0099	9.8563	0.0099	0.0099		0.0099	0.0099	0.0099	0.0099	0.0099	0.629471
135	77.5944	88.9893	13.0742	0.0099	0.0099	0.0099	0.0099	9.7772	1.2188	0.0099	12.4635	48.689	293.004	50.0452	680.553	0.0099	0.0099	50.8869	0.0099	0.0099		21.5734								6.83923	0.0099	0.0099	0.0099		0.0099	0.437204	0.0099	0.337197	0.0099	0.0099	0.0099	0.0099		0.0099	0.0099	0.0099	0.0099	0.0099	1.81466
136	156.603	150.635	32.6018	14.5181	1.45117	0.0099	0.0099	16.8114	3.20616	1.01345	25.2947	81.437	602.125	36.0229	22.9927	0.0099	0.0099	82.1	0.0099	0.0695371		34.5436								73.1342	8.66422	0.0099	0.0099		0.0099	16.8559	0.0099	4.60016	0.0099	0.0099	8.97352	0.0099		0.0099	0.0099	0.0099	0.0099	0.0099	3.06349
137	123.4	106.718	3.36417	4.94865	0.0099	0.0099	0.0099	5.74681	4.14244	0.0099	5.27189	82.9774	634.32	7.93315	49.4104	0.0099	0.0099	9.34498	0.0099	0.0099		20.5109								38.568	0.677875	0.0099	0.0099		0.0099	13.1295	0.0099	0.0099	0.0099	0.845928	0.614567	0.0099		0.0099	0.0099	0.689655	0.0099	1.9915	0.583841
138	381.166	362.748	41.8737	0.0099	0.0099	0.0099	0.0099	3.09889	1.79563	0.601358	71.6141	195.901	659.743	137.414	293.812	0.0099	0.0099	118.75	0.0099	0.0099		110.428								28.1199	1.59876	0.0099	0.0099		0.0099	3.39385	0.0099	4.08149	0.0099	7.93769	4.42805	0.0099		0.0099	0.0099	0.0099	0.0099	0.0099	0.0099
139	71.1534	64.3501	14.5474	0.565359	0.0099	0.0099	0.0099	2.82106	171.82	2.08484	82.0729	57.4153	228.128	248.137	142.971	0.0099	0.0099	184.074	0.0099	0.0099		31.0513								11.127	0.0099	0.0099	0.0099		0.0099	1.68912	0.0099	0.191746	0.0099	7.68949	0.0099	0.0099		10.1141	0.0099	0.0099	0.0099	0.0099	0.0099
140	211.67	157.176	17.5574	0.380471	0.0099	0.0099	0.0099	2.19479	1.01613	0.0099	31.4677	60.7442	277.179	17.6925	250.691	0.0099	0.0099	33.6709	0.0099	0.0099		37.4989								38.9649	0.0099	0.0099	0.0099		0.0099	6.7748	0.0099	0.576467	0.0099	0.0099	0.0099	0.0099		0.0099	0.0099	0.0099	0.0099	0.0099	0.0099
141	102.235	71.4106	6.83685	1.44366	0.0099	0.0099	0.0099	3.33326	0.421698	0.0099	3.47489	50.3421	310.461	13.3203	250.155	0.0099	0.0099	15.9525	0.0099	0.0099		21.317								11.731	0.0099	0.0099	0.0099		0.0099	2.12723	0.0099	0.0099	0.0099	1.34924	0.0099	0.0099		0.0099	0.0099	0.0099	0.0099	0.0099	0.0099
142	28.9376	17.5171	6.48292	0.0099	0.0099	0.0099	0.0099	0.979611	8.86644	0.0099	22.9905	20.4506	103.154	18.364	39.1044	0.0099	0.0099	27.6765	0.0099	0.0099		7.31449								2.77711	0.0099	0.0099	0.0099		0.0099	0.805087	0.0099	0.0099	0.0099	2.29385	0.0099	0.0099		0.0099	0.0099	0.0099	0.0099	0.0099	0.0099
143	71.917	108.213	20.6859	0.62682	0.0099	0.0099	0.0099	4.45368	1.32141	0.49187	6.83375	25.5445	228.327	30.1849	813.666	0.0099	0.0099	23.6477	0.0099	0.15845		15.6775								17.2926	0.228705	0.0099	0.0099		0.0099	1.30591	0.0099	4.87906	0.0099	0.0099	3.41177	0.0099		0.0099	0.0099	0.0099	0.0099	0.0099	9.1982
144	115.017	80.6491	10.0171	1.09694	0.0099	0.0099	0.0099	0.372895	0.39586	0.249451	0.955312	17.915	162.213	1.2497	287.654	0.0099	0.0099	1.56171	0.0099	0.320388		15.0427								20.454	0.0099	0.0099	0.0099		0.0099	3.5256	0.0099	3.97517	0.0099	2.06329	1.6502	0.0099		0.0099	0.0099	0.0099	0.0099	0.0099	16.7314
145	113.463	63.3732	25.884	3.295	0.0099	0.0099	102.494	18.6587	3.55423	0.0099	71.1925	187.687	742.593	32.5764	241.359	0.0099	0.0099	78.6098	0.0099	0.206405		18.5418								56.9147	2.33041	0.0099	0.0099		0.0099	6.61778	0.684253	7.8574	0.0099	0.0099	0.0099	0.0099		0.0099	0.0099	0.0099	0.0099	0.0099	1.09379
146	73.4184	59.3993	7.45228	1.15434	0.0099	0.0099	0.0099	32.6384	4.26095	16.3638	5.41239	68.2295	398.3	24.4416	183.138	0.0099	0.0099	27.6249	0.0099	2.17093		13.3565								54.773	0.148326	0.0099	0.0099		0.0099	4.85173	0.0099	0.792832	0.0099	0.0099	0.0099	0.0099		0.0099	0.0099	0.0099	0.0099	0.0099	12.5128
147	139.651	92.9272	13.8912	0.0099	0.0099	0.0099	0.0099	0.673316	0.70012	0.0099	6.02279	59.1473	323.531	1.59043	107.045	0.0099	0.0099	1.74752	0.0099	0.0099		108.162								33.1782	0.262679	0.0099	0.0099		0.0099	2.75909	0.0099	0.588615	0.0099	0.0099	0.0099	0.0099		0.0099	0.0099	0.0099	0.0099	0.628285	17.8655
148	89.8345	88.3697	14.4052	0.84521	0.286282	0.0099	0.0099	8.01175	0.997746	0.0077454	5.96548	217.874	980.352	14.895	92.7754	0.0099	0.0099	15.1039	0.0099	0.0099		30.6895								104.613	0.0099	0.0099	0.0099		0.0099	13.1652	1.20864	12.0732	0.0099	0.0099	1.56375	0.0099		0.0099	0.0099	0.623089	0.0099	0.319026	11.1047
149	102.697	103.52	14.2809	0.0099	0.0099	0.0099	0.0099	2.83371	0.251946	0.0099	37.3227	33.5524	183.554	10.5004	2290.88	0.0099	0.0099	8.79657	0.0099	0.0099		22.7473								11.6012	0.0099	0.0099	0.0099		0.0099	0.0099	0.0099	0.0099	0.0099	0.662355	4.28336	0.0099		0.0099	0.0099	0.0099	0.0099	0.0099	0.0099
150	69.7041	42.1263	1.92323	0.901189	0.0099	0.0099	0.0099	15.6816	0.305488	0.0099	4.38371	30.9447	500.949	12.0502	470.288	0.0099	0.0099	20.3571	3.13099	0.0099		13.6097								37.5561	0.0099	0.0099	0.0099		0.0099	3.55739	0.0099	1.6845	0.0099	2.48716	0.0099	0.0099		0.0099	0.0099	0.0099	0.0099	0.0099	1.89397
151	98.8068	74.2135	13.2691	0.990987	0.0099	0.0099	0.0099	20.8702	0.417214	0.0099	13.2832	61.3065	432.832	23.5478	637.743	0.0099	0.0099	42.253	0.0099	0.0099		22.5467								41.4614	0.0099	0.0099	0.0099		0.0099	0.0099	0.0099	0.0099	0.0099	0.0099	0.658596	0.0099		0.0099	0.0099	0.0099	0.0099	0.0099	3.84109
152	130.758	131.499	18.8902	0.413052	0.0099	0.0099	0.0099	7.81886	3.36207	0.368447	6.39077	65.7917	607.921	7.38431	588.463	0.0099	0.0099	1.09685	0.0099	0.0099		29.9995								35.6911	0.539533	0.0099	0.0099		0.0099	2.15783	0.0099	2.62915	0.0099	0.0099	0.0099	0.0099		0.0099	0.0099	0.0099	0.0099	0.0099	4.09485
153	260.993	114.967	4.35038	0.304501	0.0099	0.0099	0.0099	2.5963	4.60039	1.4021	4.32513	60.0945	340.261	6.54931	480.408	0.0099	0.0099	2.94812	0.0099	0.654132		32.3408								21.2906	0.0099	0.0099	0.0099		0.0099	0.0099	0.0099	1.50674	0.0099	0.59339	0.0099	0.0099		0.0099	0.0099	0.0099	0.0099	0.0099	8.47907
154	236.821	308.79	73.6454	0.0099	0.0099	0.0099	0.0099	4.27439	8.08675	3.98281	47.562	60.7525	794.535	14.8035	3314.93	0.0099	0.0099	14.1714	0.0099	1.03891		46.5077								34.9129	0.0099	0.0099	0.0099		0.0099	3.04061	0.0099	0.0099	0.0099	0.0099	5.73461	0.0099		0.0099	0.0099	0.0099	0.0099	0.0099	6.93513
155	84.9452	46.8296	68.5249	2.60642	0.723455	0.0099	0.0099	8.029	1.05141	1.26188	124.267	38.085	377.313	254.676	365.088	0.0099	0.0099	143.852	0.0099	0.0099		23.0061								27.8205	0.0099	0.0099	0.0099		0.0099	6.47133	0.0099	1.08845	0.0099	6.92259	0.0099	0.0099		0.0099	0.0099	0.0099	0.0099	0.180864	1.26741
156	58.5044	64.6122	9.85758	0.0099	0.0099	0.0099	0.0099	7.13672	0.126816	0.0099	10.175	25.9958	327.002	15.3963	1049.33	0.0099	0.0099	10.7361	0.0099	0.0099		18.5521								7.75226	0.0099	0.0099	0.0099		0.0099	3.38717	0.0099	0.0099	0.0099	6.92629	0.0099	0.0099		0.0099	0.0099	0.0099	0.0099	0.0099	2.7884
157	144.125	109.357	16.8558	0.256876	0.194263	0.0099	0.0099	19.9343	4.10993	5.90581	15.2365	62.3112	605.988	19.6132	191.84	0.0099	0.0099	6.38157	0.0099	1.17889		22.5015								29.5366	0.0099	0.0099	0.0099		0.0099	10.7752	0.0099	1.76097	0.0099	0.0099	0.0099	0.0099		0.0099	0.0099	0.0099	0.0099	0.0099	9.05495
158	94.3286	46.2936	3.91795	2.95755	0.387328	0.0099	0.0099	28.0177	1.16613	0.120912	0.453932	41.1933	342.114	3.35468	374.633	0.0099	0.0099	4.42914	0.0099	0.194689		15.1515								12.6576	0.0099	0.0099	0.0099		0.0099	4.36673	0.0099	0.580992	0.0099	11.6841	2.5668	0.0099		0.0099	0.0099	0.0099	0.0099	0.0099	2.87521
159	24.8011	4.26498	7.57096	3.26941	0.0099	0.0099	0.0099	12.5803	2.14503	1.79594	7.95818	71.3245	809.058	77.0402	430.846	0.0099	0.0099	89.7746	0.0099	0.0099		4.61906								7.03288	0.0099	0.0099	0.0099		0.0099	7.63989	0.0099	0.0099	0.0099	0.0099	0.0099	0.0099		0.0099	0.0099	0.0099	0.0099	0.0099	0.0099
160	97.1715	75.7241	25.0276	0.0099	0.0099	0.0099	0.0099	11.0823	2.72003	0.785295	8.34312	46.5136	403.429	2.40526	86.7046	0.0099	0.0099	3.25494	0.0099	0.0099		18.2176								53.523	0.0099	0.0099	0.0099		0.0099	3.11976	0.0099	0.492437	0.0099	0.0099	0.226038	0.0099		0.0099	0.0099	0.0099	0.0099	0.0099	0.0099
161	193.513	140.303	32.5957	4.02919	0.0099	0.0099	0.0099	8.15243	4.65609	0.0099	8.84194	54.1098	515.053	15.3928	77.3034	0.0099	0.0099	49.7304	0.0099	0.0099		24.2962								56.5548	0.0099	0.0099	0.0099		0.165039	2.93497	0.0099	2.91076	0.0099	0.0099	0.0099	0.0099		0.0099	0.0099	0.0099	0.0099	0.0099	0.0099
162	118.135	87.5456	53.544	0.0099	0.0099	0.0099	0.0099	6.19349	2.48282	0.720692	12.0071	54.6789	335.559	33.4778	426.846	0.0099	0.0099	71.5163	0.0099	0.0099		10.1153								16.969	0.0099	0.0099	0.0099		0.0099	1.04682	0.0099	1.93084	0.0099	0.0099	0.0099	0.0099		0.0099	0.0099	0.0099	0.0099	0.0099	4.64338
163	60.0006	35.4236	31.2222	0.0099	0.0099	0.0099	0.0099	7.25379	1.07823	0.0099	17.2754	31.8069	298.269	28.6344	6.38121	0.0099	0.0099	28.9513	0.0099	0.0099		9.56845								6.54485	0.0099	0.0099	0.0099		0.0099	1.36798	0.0099	0.0099	0.0099	0.0099	0.0099	0.0099		0.0099	0.0099	0.0099	0.0099	0.0099	0.0099
164	104.692	69.8352	35.9413	1.611	0.0099	0.0099	0.0099	1.79483	0.778137	0.132774	20.9266	36.9593	262.637	26.2577	110.611	0.0099	0.0099	50.6851	0.0099	0.172797		8.26386								16.8391	0.0099	0.0099	0.0099		0.0099	2.05481	0.0099	1.75769	0.0099	0.0099	0.0099	0.0099		0.0099	0.0099	0.0099	0.0099	0.0099	8.13453
165	153.969	154.871	45.3508	0.0099	0.0099	0.0099	0.0099	6.57502	3.4533	1.31747	19.5525	69.4837	358.344	21.8554	430.829	0.0099	0.0099	44.5591	0.0099	0.815097		24.8822								34.6927	0.0099	0.0099	0.0099		0.0099	3.67244	0.0099	3.69525	0.0099	0.0099	0.0099	0.0099		0.0099	0.0099	0.0099	0.0099	0.0099	0.0099
166	44.3464	46.3882	1.89516	0.578376	0.0099	0.0099	0.0099	1.63287	0.252708	0.0099	6.61616	40.3352	341.46	2.4193	478.254	0.0099	0.0099	2.71892	0.0099	0.0099		11.4014								41.5356	0.442301	0.0099	0.0099		0.0099	0.490904	0.0099	1.3008	0.0099	0.0099	0.0099	0.0099		0.0099	0.0099	0.0099	0.0099	0.0099	1.07126
167	28.0362	14.6172	6.55642	0.898955	0.0099	0.0099	0.0099	4.18483	0.704569	0.0099	14.5427	30.9997	205.621	0.558229	13.3704	0.0099	0.0099	5.63891	0.0099	0.0099		5.18316								0.755756	0.0099	0.0099	0.0099		0.0099	2.86723	0.0099	0.777426	0.0099	0.0099	0.0099	0.0099		0.0099	0.0099	0.0099	0.0099	0.0099	64.0089
168	58.3081	24.8052	14.0474	0.981533	0.0099	0.0099	0.0099	7.00756	1.63061	0.0099	24.7006	17.1602	172.406	9.03576	3.863	0.0099	0.0099	21.4566	0.0099	0.0099		4.14893								15.2789	0.0099	0.0099	0.0099		0.0099	1.09824	0.0099	0.135952	0.0099	0.0099	0.0099	0.0099		0.0099	0.0099	0.0099	0.0099	0.0099	0.0099
169	81.4543	35.0675	10.2777	1.2987	0.0099	0.0099	0.0099	9.99242	0.953669	0.793574	0.345032	22.3513	276.588	14.7045	104.796	0.0099	0.0099	2.08902	0.0099	0.394717		4.03276								7.05472	0.0099	0.0099	0.0099		0.0099	4.85435	0.0099	1.483	0.0099	0.0099	0.0099	0.0099		0.0099	0.0099	0.0099	0.0099	0.0099	2.70681
170	70.3081	33.2983	44.3042	1.64968	0.139382	0.0099	0.0099	5.09734	0.180761	0.158983	2.33578	17.1788	212.086	16.7051	112.3	0.0099	0.0099	16.8634	0.0099	0.277313		5.49948								25.8712	0.0099	0.0099	0.0099		0.0099	1.98162	0.0099	0.399272	0.0099	0.0099	0.0099	0.0099		0.0099	0.0099	0.0099	0.0099	0.0099	5.75665
171	199.623	108.762	38.6378	0.633689	0.187441	0.0099	0.0099	14.3749	4.62148	0.62853	8.69125	0.0099	290.182	17.7584	146.6	0.0099	0.0099	12.2711	0.0099	0.342209		6.94486								15.8828	0.0099	0.0099	0.0099		0.0099	7.0244	0.476342	1.35447	0.0099	6.44053	0.0099	0.0099		0.0099	0.0099	0.0099	0.0099	0.613054	8.69485
172	65.5978	36.1398	60.3386	0.63578	0.0099	0.0099	0.0099	6.37668	0.236569	1.31099	37.9292	21.9467	233.503	50.8648	176.296	0.0099	0.0099	32.1788	0.0099	0.320354		9.18873								4.4903	0.0099	0.0099	0.0099		0.0099	0.0099	0.0099	0.0099	0.0099	0.361425	0.0099	0.0099		0.0099	0.0099	0.0099	0.0099	0.0099	4.40413
173	21.8842	15.9954	11.6858	4.09488	0.716303	0.0099	0.0099	2.35861	0.149727	0.67099	6.23465	11.4209	175.627	16.0287	111.359	0.0099	0.0099	7.32384	0.0099	1.32976		3.82508								18.8756	0.0099	0.0099	0.0099		0.0099	2.66336	0.0099	0.356795	0.0099	0.0099	0.0099	0.0099		0.0099	0.0099	0.0099	0.0099	0.0099	0.0099
174	69.0314	52.3648	180.824	1.13779	0.0099	0.0099	0.0099	18.6	0.0892131	0.0099	12.6442	34.1983	175.628	29.5621	16.9698	0.0099	0.0099	21.6094	0.0099	0.803356		7.56511								7.83926	0.0099	0.0099	0.0099		0.0099	3.58044	0.415545	1.03846	0.0099	0.0099	0.0099	0.0099		0.0099	0.0099	0.0099	0.0099	0.0099	0.76692
175	15.9299	11.8908	23.3887	0.0099	0.0099	0.0099	0.0099	1.17671	0.218955	0.0099	0.493001	0.0099	65.6173	3.31333	76.7473	0.0099	0.0099	7.59119	0.0099	0.0099		1.36082								4.62595	0.0099	0.0099	0.0099		0.0099	0.0099	0.0099	0.0099	0.0099	0.0099	0.0099	0.0099		0.0099	0.0099	0.0099	0.0099	0.0099	4.33189
176	85.5612	79.6525	50.3126	0.0099	0.0099	0.0099	0.0099	2.47276	1.88019	1.23046	17.2088	25.2547	176.708	47.5996	1183.43	0.0099	0.0099	50.209	0.0099	0.359143		11.0349								4.34067	0.0099	0.0099	0.0099		0.0099	0.0099	0.0099	0.0099	0.0099	0.704233	0.0099	0.0099		0.0099	0.0099	0.0099	0.0099	0.0099	1.05088
177	28.9598	12.0695	8.2676	2.36684	0.0099	0.0099	0.0099	3.85863	0.128866	0.0099	0.102062	9.19179	81.888	6.61671	56.3433	0.0099	0.0099	12.113	0.0099	0.0099		1.6732								6.20819	0.0099	0.0099	0.0099		0.0099	1.37112	0.0099	0.0099	0.0099	0.0099	0.0099	0.0099		0.0099	0.0099	0.0099	0.0099	0.0099	2.65457
178	169.443	153.11	49.273	0.344866	0.0099	0.0099	0.0099	17.9056	3.95882	0.981389	27.7452	41.1441	378.758	31.1341	470.988	0.0099	0.0099	46.1338	0.0099	0.0099		22.5661								1.8741	0.0099	0.0099	0.0099		0.0099	4.64666	0.0099	5.10435	0.0099	0.0099	0.0099	0.0099		0.0099	0.0099	0.0099	0.0099	0.0099	0.0099
179	76.2607	49.4714	23.0055	0.0099	0.0099	0.0099	0.0099	9.56306	2.73257	0.0099	2.38215	0.0099	93.5768	58.6657	85.7652	0.0099	0.0099	56.8793	0.0099	0.0099		5.39837								1.96907	0.0099	0.0099	0.0099		0.0099	2.15649	0.0099	0.0099	0.0099	11.9355	0.0099	0.0099		0.0099	0.0099	0.0099	0.0099	0.0099	2.1216
180	100.737	162.638	46.1669	0.0099	0.0099	0.0099	0.0099	6.92336	3.11974	0.773582	53.1656	51.6616	231.938	16.942	1933.19	0.0099	0.0099	24.0719	0.0099	0.947735		29.3761								3.76401	3.29974	0.0099	0.0099		0.0099	0.686572	0.0099	1.15336	0.0099	0.0099	7.19921	0.0099		0.0099	0.0099	0.0099	0.0099	0.0099	5.98618
181	219.14	136.003	28.3597	0.902992	0.0099	0.0099	0.0099	0.306592	5.04377	1.62872	2.41839	44.1966	378.275	10.425	771.631	0.0099	0.0099	5.59163	0.0099	0.462043		29.6582								31.4861	0.0099	0.0099	0.0099		0.0099	5.59625	0.410083	4.12262	0.0099	0.0099	1.41033	0.0099		0.0099	0.0099	0.0099	0.613341	0.0099	30.4301
182	46.6243	36.6141	15.5276	4.13466	0.0099	0.0099	0.0099	6.6136	0.421974	0.0099	12.5707	41.9462	295.814	26.1413	125.35	0.0099	0.0099	26.9774	0.0099	0.0099		13.44								16.4305	0.0099	0.0099	0.0099		0.0099	2.2519	0.0099	3.78764	0.0099	1.99275	0.0099	0.0099		0.0099	0.0099	0.0099	0.0099	0.0099	6.84282
183	74.9428	55.0994	35.4824	5.48621	0.0099	0.0099	0.0099	7.56527	0.975238	0.0099	24.6087	20.7949	168.406	20.8702	656.078	0.0099	0.0099	91.6336	0.0099	0.609352		17.9972								11.0187	1.72289	0.0099	0.0099		0.0099	2.77733	0.0099	2.9768	0.0099	2.33276	0.0099	0.0099		0.15498	0.0099	0.0099	0.0099	0.0099	22.098
184	61.2114	64.0068	19.1038	0.0099	0.0099	0.0099	0.0099	1.10584	3.43919	0.840623	43.5238	48.6237	163.798	6.667	2361.56	0.0099	0.0099	12.0592	0.0099	0.548761		12.5588								6.41904	1.67395	0.0099	0.189187		0.0099	3.19386	0.0099	0.0099	0.0099	0.0099	6.42565	0.0099		0.0099	0.0099	0.0099	0.0099	0.0099	1.44469
185	66.6666	37.826	15.7042	0.168652	0.160629	0.0099	0.0099	10.9518	1.27087	0.318235	7.72006	28.0839	233.768	0.0687923	427.302	0.0099	0.0099	1.8414	0.0099	0.224263		10.9235								41.8431	0.583739	0.0099	0.0099		0.181473	1.91076	0.0099	0.794329	0.0099	1.43531	1.12992	0.0099		0.0099	0.0099	0.0099	0.0099	0.0099	13.7958
186	33.5743	19.5586	5.59578	2.77245	0.0099	0.0099	0.0099	4.10663	0.417303	0.0099	1.68282	0.0099	148.538	13.2549	114.807	0.0099	0.0099	6.89667	0.0099	0.0099		3.65589								4.49199	0.0099	0.0099	0.0099		0.0099	2.72873	0.0099	1.9736	0.0099	0.0099	0.0099	0.0099		0.0099	0.0099	0.0099	0.0099	0.0099	3.93368
187	146.956	146.815	37.8688	0.0099	0.0099	0.0099	0.0099	6.56825	5.03375	0.889166	34.6018	40.9586	358.839	14.377	1020.43	0.0099	0.0099	28.1125	0.0099	0.321988		13.2358								10.4398	1.68833	0.0099	0.0099		0.0099	3.40282	0.942921	0.0099	0.0099	2.22456	10.8088	0.0099		0.0099	0.0099	0.0099	0.0099	0.0099	0.0099
188	80.8993	41.3404	21.3874	0.917163	0.0099	0.0099	23.092	0.697762	1.19309	0.0099	24.2891	0.0099	106.005	46.527	130.239	0.0099	0.0099	33.9673	0.0099	0.0099		5.87118								7.04657	0.0099	0.0099	0.0099		0.0099	2.20085	0.0099	0.0099	0.0099	0.0099	0.0099	0.0099		0.0099	0.0099	0.0099	0.0099	0.0099	19.5096
189	66.3515	33.6092	10.6706	0.0099	0.0099	0.0099	0.0099	6.21114	0.535092	0.0099	24.3908	17.4425	148.604	16.1656	195	0.0099	0.0099	46.5818	0.0099	0.0099		1.76557								7.1523	0.0099	0.0099	0.0099		0.517507	3.16178	0.0099	0.0099	0.0099	8.4641	0.0099	0.0099		0.0099	0.0099	0.0099	0.0099	0.0099	9.82495
190	144.988	123.641	39.9029	0.0099	0.0099	0.0099	31.2318	0.612238	2.06132	0.342216	45.3904	28.928	313.731	13.6005	1463.04	0.0099	0.0099	28.334	0.0099	0.0099		5.62713								6.94357	0.0099	0.0099	0.0099		0.0099	2.84792	0.0099	0.0099	0.0099	1.72126	0.0099	0.0099		0.0099	0.0099	0.0099	0.0099	0.0099	2.92816
191	225.007	212.041	52.6945	0.0099	0.0099	0.0099	0.0099	3.90523	3.09981	1.43838	27.508	0.0099	286.989	41.637	692.933	0.0099	0.0099	55.1412	0.0099	1.50072		23.9773								16.5611	2.17417	0.0099	0.0099		2.7131	2.97282	0.0099	0.518388	0.0099	1.56372	2.53666	0.0099		0.92058	0.0099	0.0099	0.0099	0.0099	8.69563
192	49.3329	22.3158	5.7459	0.1951	0.0099	0.0099	23.5373	1.9652	0.619	0.0099	5.5115	52.6316	253.249	62.2773	133.66	0.0099	0.0099	7.3051	0.0099	0.0099		5.3519								7.049	0.0099	0.0099	0.0099		0.0099	0.0099	0.0099	1.9299	0.0099	6.5591	0.0099	0.0099		0.0099	0.0099	0.0099	0.0099	0.0099	24.521
193	259.402	219.959	63.0059	3.2207	0.0099	0.0099	0.0099	21.4537	5.5856	2.2256	49.3745	97.2909	278.766	45.2312	294.983	0.0099	0.0099	110.122	0.0099	2.774		28.2652								45.1222	3.4149	0.1393	0.0479		1.7239	9.8753	0.2077	6.8117	0.0099	1.1675	5.0145	0.0099		0.0099	0.0099	0.1797	0.127	0.1936	6.1441
194	105.391	107.562	10.8365	1.2614	0.0099	0.0099	35.8045	1.1384	0.0099	0.0099	100.319	224.745	358.101	88.2527	90.9012	0.0099	0.0099	15.8623	0.0099	0.0099		46.109								8.3997	0.0099	0.0099	0.0099		0.0099	1.4821	0.0099	0.0099	0.0099	0.4895	0.0099	0.0099		0.0099	0.0099	0.0099	0.0099	0.0099	1.8692
195	124.926	133.289	43.058	2.4251	0.0099	0.4775	27.4749	11.0028	1.7741	0.5214	19.3941	52.8386	205.851	23.8782	198.848	0.0099	0.0099	13.9753	0.0099	0.4686		11.4524								7.3396	0.9358	0.0099	0.0099		0.7976	4.0173	0.2002	5.9801	0.0099	2.855	1.1407	0.0099		0.0099	0.0099	0.0099	0.0099	0.0099	8.6007
196	64.8344	37.2739	8.3076	0.0099	0.0099	0.0099	14.6347	2.90425	0.3028	0.0099	3.5354	49.8581	250.773	62.0171	93.4435	0.0099	0.0099	4.4667	0.0099	0.0099		14.6439								8.2594	0.0099	0.0099	0.0099		0.0099	0.9915	0.0099	0.0099	0.0099	0.0099	0.0099	0.0099		0.0099	0.0099	0.0099	0.0099	0.0099	15.8181
197	128.178	54.3696	22.8102	2.2386	0.0099	0.0099	20.2046	6.4125	0.6225	0.0099	36.1735	24.9062	110.036	26.3989	69.3653	0.0099	0.0099	26.0632	0.3757	0.0099		9.5268								18.6817	0.0099	0.0099	0.0099		0.0099	0.6986	0.0099	3.8689	0.0099	7.0456	0.0099	0.0099		0.0099	0.0099	0.0099	0.0099	0.0099	8.3604
198	40.3512	30.9593	14.0196	0.5873	0.0099	0.0099	0.0099	10.8839	0.2201	0.0099	3.5587	47.03	170.697	25.5156	114.432	0.0099	0.0099	39.5664	0.0099	0.0099		8.671								8.6428	0.0099	0.0099	0.0099		0.0099	7.4189	0.0099	0.0099	0.0099	0.0099	0.0099	0.0099		0.0099	0.0099	0.0099	0.0099	0.0099	25.769
199	98.9697	91.328	57.1541	15.2226	0.8431	0.0099	0.0099	9.2513	2.1222	0.2522	27.1756	74.5115	328.617	36.1333	85.3161	0.0099	0.0099	45.7662	0.0099	1.1135		14.3339								31.4411	0.0099	0.0099	0.0099		0.0099	5.7808	0.0099	5.5906	0.0099	0.7678	0.0099	0.0099		0.0099	0.0099	0.0099	0.0099	0.0099	8.468
200	171.988	159.834	35.3747	0.3689	0.0099	0.0099	0.0099	4.7501	6.6547	0.9766	14.9328	53.9976	249.207	16.3304	416.43	0.0099	0.0099	62.7766	0.0099	2.3161		19.0794								23.0449	0.3876	0.0099	0.0099		0.0663	5.9723	0.0099	4.9284	0.0099	0.1008	5.6515	0.0099		0.0099	0.0099	1.6862	0.0099	0.0099	0.0099
201	32.2559	29.3479	3.1413	1.0447	0.0099	0.0099	0.0099	4.5191	1.3129	0.2904	6.6136	34.9404	153.006	15.5978	127.239	0.0099	0.0099	30.1882	0.0099	0.0902		3.1027								17.4963	0.2539	0.0099	0.0099		0.0099	4.968	0.0099	2.8071	0.0099	0.0816	66.4716	0.0099		0.0099	0.0099	1.8098	0.0099	0.0099	5.6291
202	21.5255	22.4071	1.1644	2.6902	0.0099	0.0099	0.0099	5.256	0.3303	0.4269	6.1181	24.667	75.5496	8.3898	47.585	0.0099	0.0099	19.8031	0.7442	0.1114		2.7628								12.9125	0.0099	0.0099	0.0099		0.0099	3.3099	0.0099	2.0514	0.0099	0.3012	0.0099	0.0099		0.1069	0.0099	1.115	0.0308	0.0567	6.3684
203	83.5868	89.4306	9.593	0.0099	0.0099	0.0099	0.0099	6.2261	0.3	0.0099	4.6884	57.7047	213.292	34.1354	81.0449	0.0099	0.0099	15.1634	0.0099	1.0974		10.448								13.4074	0.1011	0.0099	0.0099		0.0099	2.1793	0.0099	3.2398	0.0099	0.2787	0.0099	0.0099		0.0099	0.0099	0.0099	0.0099	0.0099	6.0391
204	31.833	39.8537	8.5834	0.0099	0.0099	0.0099	0.0099	0.7304	0.0099	0.3127	4.9442	29.8609	120.582	38.4324	274.323	0.0099	0.0099	33.5456	0.0099	0.0099		5.4888								2.1504	0.0099	0.0099	0.0099		0.0099	2.2933	0.0099	0.7124	0.0099	0.0099	0.0099	0.0099		0.0099	0.0099	0.0099	0.0099	0.0099	3.3557
205	124.836	146.037	38.4645	0.0099	0.0099	0.0099	0.0099	0.4423	3.0627	1.9709	71.0101	61.0223	192.465	21.9128	806.754	0.0099	0.0099	57.4479	0.3661	1.8139		12.2642								9.3267	3.4718	0.0099	0.5275		1.1701	4.7976	0.0099	3.136	0.0099	1.4706	6.0943	0.0099		0.0099	0.0099	0.0099	0.0099	0.0099	3.7521
206	305.365	428.655	224.807	0.4233	0.0099	0.0099	0.0099	3.483	4.3371	0.1974	62.2394	33.5939	204.445	83.6225	244.226	0.0099	0.3319	124.535	0.0099	7.8422		67.9069								7.6915	0.0717	0.8119	0.0099		2.7238	8.3222	0.3574	9.0614	0.1155	8.4402	1.0379	0.0099		5.8367	0.0099	0.1377	0.0099	0.0099	24.7216
207	82.95	74.2056	15.7597	0.6959	0.0099	0.0099	0.0099	5.5422	2.1807	0.2006	13.937	34.7914	207.973	20.5723	165.354	0.0099	0.0099	52.365	0.0099	0.4931		7.4645								22.9896	0.0099	0.0099	0.0099		0.0099	1.8415	0.0099	0.3554	0.0099	0.0099	0.0099	0.0099		0.0099	0.0099	0.3754	0.0099	0.0099	9.0297
208	125.341	126.891	48.8305	3.039	0.0099	0.0099	0.0099	5.6619	4.8465	0.7304	47.6037	50.4106	196.635	34.4519	90.5885	0.0099	0.0099	148.773	0.0099	2.8304		13.0468								47.1101	1.7552	0.0506	0.0099		7.1652	4.9884	0.0099	3.5633	0.0099	1.4477	3.0672	0.0099		2.0322	0.0099	0.3207	0.0099	0.0099	1.6262
209	59.0078	46.9201	15.259	2.5827	0.0099	0.0099	0.0099	2.0698	1.7314	0.0099	20.8241	28.6531	173.064	22.038	333.605	0.0099	0.0099	40.2856	0.0099	0.5784		3.2576								19.8048	0.0099	0.0099	0.0099		0.0099	1.6376	0.0099	2.3365	0.0099	1.3137	0.0099	0.0099		0.0099	0.0099	0.6065	0.0099	0.0099	5.8279
210	82.762	50.089	3.9798	0.0099	0.0099	0.0099	0.0099	5.4597	1.3168	0.0099	8.8716	54.9795	330.817	21.3029	215.655	0.0099	0.0099	13.2007	0.0099	0.0099		12.0815								26.0032	0.0099	0.0099	0.0099		0.0099	9.1736	0.0099	1.2245	0.0099	1.08	0.0099	0.0099		0.0099	0.0099	0.0099	0.0099	0.0099	0.0099
211	71.4646	102.513	8.788	0.8285	0.0099	0.0099	34.4041	4.2914	0.6093	0.0099	40.9724	236.495	482.761	31.9535	155.655	0.0099	0.0099	18.0601	0.0099	0.0099		18.8376								19.2702	0.0099	0.0099	0.0099		0.0099	3.2087	0.0099	0.0099	0.0099	0.2923	0.0099	0.0099		0.0099	0.0099	0.0099	0.0099	0.0099	11.2174
212	58.5663	69.0197	9.3063	7.3993	0.0099	0.0099	0.0099	3.3767	0.7417	0.0099	8.397	46.0069	385.706	5.9196	187.038	0.0099	0.0099	16.6042	0.0099	0.767		6.2741								41.1996	0.7703	0.0099	0.0099		0.0099	7.8297	0.0099	6.4102	0.0099	0.1848	0.0099	0.0099		0.0099	0.0099	0.5026	0.0099	0.0099	15.5137
213	70.7609	52.7772	1.47043	0.0099	0.0099	0.0099	0.0099	2.6309	0.8247	0.0099	1.2784	26.4594	150.983	31.2939	10.5379	0.0099	0.0099	2.2801	0.0099	0.0099		21.3386								2.143	0.0099	0.0099	0.0099		0.0099	0.0099	0.0099	0.0099	0.0099	0.0099	0.0099	0.0099		0.0099	0.0099	0.0099	0.0099	0.0099	0.0099
214	53.53	42.5256	7.2665	1.4618	0.2194	0.0099	0.0099	8.4846	1.106	0.0099	6.6081	38.9092	227.843	31.0556	81.4702	0.0099	0.0099	12.6843	0.0099	0.1636		8.7129								27.2948	0.0099	0.0099	0.0099		0.0099	5.2774	0.0099	1.2068	0.0099	10.3858	0.0099	0.0099		0.0099	0.0099	0.0099	0.0099	0.0099	1.0786
215	16.8696	13.5269	6.0525	0.0099	0.0099	0.0099	0.0099	1.0118	0.0099	0.0099	1.9521	13.5972	27.1374	12.2237	280.307	0.0099	0.0099	2.6081	0.0099	0.0099		1.8458								15.0483	0.0099	0.0099	0.0099		0.0099	0.0099	0.0099	0.0099	0.0099	0.0099	0.0099	0.0099		0.0099	0.0099	0.0099	0.0099	0.0099	0.0099
216	61.6929	74.569	41.629	3.9194	0.0099	0.0099	0.0099	4.1175	1.4039	0.2078	17.8513	45.4855	219.538	25.4492	220.762	0.0099	0.0099	29.4991	0.0099	0.2998		12.3441								10.3394	0.0099	0.0099	0.0099		0.1299	2.2307	0.0099	3.1883	0.0099	2.619	81.0137	0.0099		0.0099	0.0099	0.3125	0.0099	0.0099	6.6148
217	70.4687	52.9817	15.8425	0.5749	0.0099	0.0099	0.0099	3.0843	1.3269	0.0099	11.2537	29.1204	177.957	27.596	132.275	0.0099	0.0099	66.5493	0.0099	0.5654		12.2419								9.6341	0.0099	0.0099	0.0099		0.0099	0.6226	0.0099	1.1115	0.0099	7.5769	0.0099	0.0099		0.0099	0.0099	0.0099	0.0099	0.0099	8.4575
218	178.274	151.957	13.7135	3.7398	0.56	0.0099	0.0099	4.8248	4.1371	0.0099	5.4559	62.86	292.101	24.051	238.033	0.0099	0.0099	53.4253	0.0099	0.0099		25.7031								18.8393	1.4187	0.0099	0.0099		0.0099	2.3089	0.0099	0.0099	0.0099	0.4986	0.0099	0.0099		0.0099	0.0099	0.0099	0.0099	0.0099	12.2095
219	107.874	61.39	22.5422	3.6072	0.4976	0.0099	0.0099	1.40248	0.8103	0.0099	23.3172	41.7668	112.151	36.9765	82.802	0.0099	0.0099	25.6752	0.0099	0.0099		14.5989								9.4861	0.0099	0.0099	0.0099		0.0099	0.3084	0.0099	0.3657	0.0099	0.6384	0.0099	0.0099		0.0099	0.0099	0.0099	0.0099	0.0099	0.0099
220	121.891	154.981	32.4617	1.3532	0.0099	0.0099	0.0099	23.5262	2.9125	0.0099	11.3341	64.6688	332.563	33.2743	247.492	0.0099	0.0099	21.3074	0.0099	1.1781		12.6395								30.4318	2.2169	0.0099	0.0099		0.0099	9.5346	0.0099	3.9181	0.0099	9.945	2.9658	0.0099		0.0099	0.0099	0.2726	0.0099	0.7222	37.263
221	67.8234	66.3466	33.4096	1.782	0.0099	0.0099	0.0099	13.9491	0.8429	0.0099	28.1323	37.9496	225.044	56.8068	204.355	0.0099	0.0099	48.5857	0.0099	0.0099		9.9565								16.1643	0.0099	0.0099	0.0099		0.0099	5.4371	0.1987	0.9496	0.0099	4.9954	0.9864	0.0099		0.0099	0.0099	0.0099	0.0099	0.0099	12.7595
222	77.5971	61.505	27.3687	0.443	0.0099	0.0099	0.0099	7.4394	6.5684	0.4403	17.6935	34.0957	164.385	9.2473	646.67	0.0099	0.0099	18.7167	0.0099	0.3272		4.4799								15.6564	0.696	0.0099	0.0099		0.1686	2.6557	0.0099	3.9086	0.0099	3.1666	3.0885	0.0099		0.0099	0.0099	0.0099	0.0099	0.0099	2.108
223	79.7886	59.8472	20.4167	11.0846	1.0034	0.0099	0.0099	9.4407	1.5202	0.454	16.1732	51.4465	330.583	23.134	182.469	0.0099	0.0099	39.2787	0.0099	0.4954		10.2468								34.2587	0.0099	0.0099	0.0099		0.0099	4.655	0.0099	3.1914	0.0099	0.4246	0.4253	0.0099		0.0099	0.0099	0.0099	0.0099	0.0099	14.1414
224	65.8055	64.4804	35.5082	4.876	0.6685	0.0099	0.0099	9.5058	1.7656	0.2836	27.5905	36.1807	243.414	39.3038	157.238	0.0099	0.0099	146.734	1.1641	1.0043		7.1289								24.5121	1.8766	0.0099	0.0099		0.392	4.4943	0.0099	4.6721	0.0099	1.2149	0.61	0.0099		0.5675	0.0099	0.7582	0.0099	0.2207	7.0622
225	68.0258	52.6374	25.5262	0.0099	0.0099	0.0099	31.934	0.9956	0.5842	0.0099	30.5771	109.744	549.248	28.7518	82.2362	0.0099	0.0099	42.6698	0.0099	0.0099		6.396								44.7875	0.6414	0.0099	0.0099		0.0099	5.1751	0.0099	0.6055	0.0099	0.0099	0.0099	0.0099		0.0099	0.0099	0.0099	0.0099	0.0099	7.682
226	145	79.2601	16.9582	5.5233	0.0099	0.0099	0.0099	9.0496	0.0099	0.0099	0.8881	56.2387	468.076	29.6143	160.897	0.0099	0.0099	40.3506	0.0099	0.0099		11.8633								34.3708	0.0099	0.0099	0.0099		0.0099	4.8341	0.0099	4.6958	0.0099	0.0099	0.0099	0.0099		0.0099	0.0099	0.0099	0.0099	0.0099	9.8006
227	180.451	131.738	19.5379	6.9475	0.5466	0.0099	53.6962	11.6141	3.8955	0.178	12.344	50.905	347.966	11.8228	146.92	0.0099	0.0099	28.992	0.0099	1.1698		13.9535								47.2158	0.0099	0.0099	0.0099		0.0099	9.2707	0.3368	0.0099	0.0099	9.3158	0.0099	0.0099		0.0099	0.0099	0.0099	0.0099	0.5637	11.3952
228	46.4603	26.2801	2.8174	13.9026	0.0099	0.0099	0.0099	5.5983	0.3479	0.0099	3.17024	36.5296	303.971	4.3889	106.902	0.0099	0.0099	10.5059	0.0099	0.0099		2.598								27.6896	0.0099	0.0099	0.0099		0.0099	0.0099	0.0099	4.227	0.0099	0.0099	0.0099	0.0099		0.0099	0.0099	0.0099	0.0099	0.0099	0.0099
229	53.1538	35.5398	17.1671	0.0099	0.0099	0.0099	0.0099	5.1262	0.0099	0.0099	4.4148	28.0855	207.09	15.4767	267.441	0.0099	0.0099	35.0753	0.0099	0.0099		4.6679								11.9435	0.0099	0.0099	0.0099		0.0099	0.0099	0.0099	3.4499	0.0099	0.0099	0.0099	0.0099		0.0099	0.0099	0.0099	0.0099	0.0099	0.0099
230	68.7772	83.2429	19.5759	0.1915	0.0099	0.0099	0.0099	4.6032	0.7187	0.7763	4.0844	23.7256	141.142	4.2819	754.455	0.0099	0.0099	18.4231	0.0099	0.5061		11.2301								8.3316	0.0099	0.0099	0.0099		0.0099	1.7037	0.0099	0.0099	0.0099	0.2914	4.237	0.0099		0.0099	0.0099	0.0099	0.0099	0.0099	2.3334
231	6.7829	4.9215	11.8966	0.0099	0.0099	0.0458	0.0099	1.6304	1.347	0.2143	0.3594	9.6088	61.036	5.6948	202.437	0.0099	0.0099	0.5825	3.3092	0.0384		5.10398								8.76835	0.0099	0.0099	0.0099		0.0099	0.2269	0.0099	0.0099	0.0099	0.3835	0.5901	0.0099		3.1166	0.0099	0.0099	0.0099	0.0099	6.5161
[truncated: 34 more columns]
