# Supplementary material for: Heat Shock Proteins in Urine as Cancer Biomarkers
Source: Front Med (Lausanne). 2021 Oct 8;8:743476. doi: 10.3389/fmed.2021.743476 (PMC8531591; doi:10.3389/fmed.2021.743476)
Supplement: Supplementary file 3 [file Table_2.XLSX]

## Sheet: formulas (2)
	numerator	denominator
	HSPA2 + HSPA6+ HSPA8 + HSPA5 + HSPA9 + HSPA12A	ST13
	HSPA2 + HSPA6 + HSPA8 + HSPA5 + HSPA9 + HSPA12A	STIP1
	HSPA2 + HSPA6 + HSPA8 + HSPA5 + HSPA9 + HSPA12A	STUB1
	DNAJA1 + DNAJA2 + DNAJC11 + DNAJB1 + DNAJC5 + DNAJC13	ST13
	DNAJA1 + DNAJA2 + DNAJC11 + DNAJB1 + DNAJC5 + DNAJC13	STIP1
	DNAJA1 + DNAJA2 + DNAJC11 + DNAJB1 + DNAJC5 + DNAJC13	STUB1
	HSPA2 + HSPA6 + HSPA8 + HSPA5 + HSPA9 + HSPA12A	DNAJA1 + DNAJA2 + DNAJC11 + DNAJB1 + DNAJC5 + DNAJC13
	HSPA2 + HSPA6 + HSPA8 + HSPA12A	HSP90AA1 + HSP90AB1
	DNAJA1 + DNAJA2 + DNAJC11 + DNAJB1 + DNAJC5 + DNAJC13	HSP90AA1 + HSP90AB1 + HSP90B1 + TRAP1
	HSPA2 + HSPA6 + HSPA8 + HSPA5 + HSPA9 + HSPA12A	HSP90AA1 + HSP90AB1 + HSP90B1 + TRAP1
	HSPA2 + HSPA6 + HSPA8 + HSPA5 + HSPA9 + HSPA12A	HSPH1 + HSPA4
	SDHA + SDHB	TRAP1
	FBP1 + FBP2	TRAP1
	GCLC + GCLM	GSR
	GCLC + GCLM	GSS
	GSS + GCLC + GCLM	GSR
	GSS + GCLC + GCLM	TRAP1
	GSS + GCLC + GCLM	HSPB1
	GSS + GCLC + GCLM	HSP90AA1
	GSS + GCLC + GCLM	HSP90AB1
	GSS + GCLC + GCLM	HSP90B1
	GSS + GCLC + GCLM	HSPA5
	GSS + GCLC + GCLM	HSPA2 + HSPA6 + HSPA8 + HSPA5 + HSPA9 + HSPA12A
	GSR	HSPA2 + HSPA6 + HSPA8 + HSPA5 + HSPA9 + HSPA12A
	PPID	HSP90AA1+ HSP90AB1 + HSP90B1
	GGT1 + GGT6	TRAP1
	GGT1 + GGT6	HSP90AA1
	GGT1 + GGT6	HSP90AB1
	GGT1 + GGT6	HSP90B1
	GGT1 + GGT6	HSPB1
	GGT1 + GGT6	HSPA5
	GSTA1 + GSTA2	TRAP1 + HSP90AA1 + HSP90AB1 + HSPB1 + HSP90B1
	GSTK1	TRAP1 + HSP90AA1 + HSP90AB1 + HSPB1 + HSP90B1
	GSTM1 + GSTM2 + GSTM3	TRAP1 + HSP90AA1 + HSP90AB1 + HSPB1 + HSP90B1
	GSTO1	TRAP1 + HSP90AA1 + HSP90AB1 + HSPB1 + HSP90B1
	GSTP1	TRAP1 + HSP90AA1 + HSP90AB1 + HSPB1 + HSP90B1
	GSTT1	TRAP1 + HSP90AA1 + HSP90AB1 + HSPB1 + HSP90B1
	GSTZ1	TRAP1 + HSP90AA1 + HSP90AB1 + HSPB1 + HSP90B1
	MGST1 + MGST2 + MGST3	TRAP1 + HSP90AA1 + HSP90AB1 + HSPB1 + HSP90B1
	ST13	HSPH1
	ST13	STIP1
	ST13	STUB1
	ST13	HSPH1
	ST13	HSPA4
	ST13	HSPA8
	ST13	HSP90AA1
	ST13	HSP90AB1
	STIP1	STUB1
	HSP90AA1	HSP90AB1
	HSP90AB1	TRAP1
	HSP90AA1	TRAP1
	HSP90AA1	HSP90B1
	HSP90AB1	HSP90B1
	HSPA8	HSPA9
	HSPA8	HSPD1
	HSPA9	HSPD1
	HSPA5	HSPA8
	HSPB1	HSPA8
	HSPB1	HSP90AA1
	HSPB1	HSP90AB1
	HSPB1	TRAP1
	HSPB1	HSPA9
	HSPB1	HSPD1
	HSPB1	ST13
	HSPA4	HSPH1
	HSPA4	STUB1
	HSPA4	STIP1
	SDHB	TRAP1
	SDHA	TRAP1
	SRC	TRAP1
	FBP1	TRAP1
	FBP2	TRAP1
	GSS	GSR
	GSR	HSPB1
	GSR	TRAP1
	GSR	HSP90AA1
	GSR	HSP90AB1
	GSR	HSP90B1
	GSR	HSPA5
	PPIF	TRAP1
	SOD1	TRAP1
	SOD2	TRAP1
	SOD3	TRAP1
	CAT	TRAP1
	AHSA1	HSP90AA1
	FKBP4	HSP90AA1
	PPP5C	HSP90AA1
	HSPA6	HSP90B1
	HSPA6	HSP90AB1
	HSPA6	HSP90AA1
	HSPA6	TRAP1
	HSPA5	HSP90B1
	HSPA5	HSP90AA1
	HSPA5	HSP90AB1
	HSPA5	TRAP1
	HSPA2	HSP90B1
	HSPA2	HSP90AA1
	HSPA2	HSP90AB1
	HSPA2	TRAP1
	HSPA9	HSP90B1
	HSPA9	HSP90AA1
	HSPA9	HSP90AB1
	HSPA9	TRAP1
	HSPA8	HSP90B1
	HSPA8	HSP90AA1
	HSPA8	HSP90AB1
	HSPA8	TRAP1
	HSPA12A	HSP90B1
	HSPA12A	HSP90AA1
	HSPA12A	HSP90AB1
	HSPA12A	TRAP1
	HSPA2 x STIP1
	HSPA6 x STIP1
	HSPA8 x STIP1
	HSPA5 x STIP1
	HSPA9 x STIP1
	HSPA12A x STIP1
	HSPA4 x STIP1
	HSPA2 x ST13
	HSPA6 x ST13
	HSPA8 x ST13
	HSPA5 x ST13
	HSPA9 x ST13
	HSPA12A x ST13
	HSPA2 x STUB1
	HSPA6 x STUB1
	HSPA8 x STUB1
	HSPA5 x STUB1
	HSPA9 x STUB1
	HSPA12A x STUB1
	HSPB1 x HSPA2
	HSPB1 x HSPA6
	HSPB1 x HSPA8
	HSPB1 x HSPA5
	HSPB1 x HSPA9
	HSPB1 x HSPA12A
	HSPB1 x HSPA4
	HSPB1 x HSPD1
	HSPB1 x ST13
	HSPB1 x ST13 x HSPD1
	HSPB1 x HSP90AA1 x HSPD1
	HSPB1 x ST13 x HSPD1 x HSP90AB1
	HSPB1 x ST13 x HSPD1 x HSP90AA1
	HSPB1 x ST13 x HSPD1 x HSP90B1
	HSPB1 x HSPA8 x HSPD1 x HSP90AA1
	HSPB1 x HSPA8 x HSPD1 x HSP90AB1
	HSPB1 x HSPA8 x HSPD1 x HSP90B1
	HSPB1 x HSPA8 x HSPD1
	HSPA9 x Trap1 x HSPD1
	HSPA5 x HSP90B1
	HSPA2 x HSPA6 x HSPA8 x HSPA12A x HSP90AA1 x HSP90AB1
	HSP90AA1 x HSP90AB1
	DNAJA1 x DNAJA2 x DNAJC11 x DNAJB1 x DNAJC5 x DNAJC13
	HSPH1 x HSPA4
	HSPA8 x HSPA5 x HSPA2
	HSPA6 x HSP90B1
	HSPA6 x HSP90AB1
	HSPA6 x HSP90AA1
	HSPA6 x TRAP1
	HSPA5 x HSP90B1
	HSPA5 x HSP90AA1
	HSPA5 x HSP90AB1
	HSPA5 x TRAP1
	HSPA2 x HSP90B1
	HSPA2 x HSP90AA1
	HSPA2 x HSP90AB1
	HSPA2 x TRAP1
	HSPA9 x HSP90B1
	HSPA9 x HSP90AA1
	HSPA9 x HSP90AB1
	HSPA9 x TRAP1
	HSPA8 x HSP90B1
	HSPA8 x HSP90AA1
	HSPA8 x HSP90AB1
	HSPA8 x TRAP1
	HSPA12A x HSP90B1
	HSPA12A x HSP90AA1
	HSPA12A x HSP90AB1
	HSPA12A x TRAP1
	HSPB1+HSPB4+HSBP5	HSP90AA1
	HSPB1+HSPB4+HSBP5	HSP90AB1
	HSPB4+HSPB5	HSP90AA1
	HSPB4+HSPB5	HSP90AB1
	CCT2+CCT5+CCT6A	HSP90AA1
	CCT2	HSPA8
	CCT2	HSP90AB1
	CCT2	HSP90AA1
	CCT2	HSP90B1
	CCT2	TRAP1
	CCT1+CCT2+CCT6A	HSP90AA1
	CCT1+CCT2+CCT6A	HSP90AB1
	CCT3+CCT8	HSP90AA1
	HSPA2+HSPA5+HSPA6+HSPA8+HSPA9+HSPA12A	CCT1+CCT2+CCT3+CCT4+CCT5+CCT6A+CCT7+CCT8
